# Supplementary material for: Microarray analysis of embryo-derived bovine pluripotent cells: The vulnerable state of bovine embryonic stem cells
Source: PLoS One. 2017 Mar 3;12(3):e0173278. doi: 10.1371/journal.pone.0173278 (PMC5336296; doi:10.1371/journal.pone.0173278)
Supplement: S1 Fig — The top 10 most significantly up-regulated and down-regulated differently expressed genes in molecular function and cellular component are shown with tables and corresponding bar graphs. (XLSX) [file pone.0173278.s001.xlsx]

## Sheet: S1_Fig
	The top 10 most significantly up-regulated DEGs in molecular function and cellular component
	Molecular function
	Term	Count	%	P-Value	Benjamini	log value
	intracellular part	505	36.9	3.2e-09	1.3e-06	8.49485		intracellular part	8.49485		occluding junction	4.85387
	apical junction complex	20	1.5	3e-08	6e-06	7.52288		apical junction complex	7.52288		tight junction	4.85387
	intracellular	554	40.5	3.5e-08	4.6e-06	7.45593		intracellular	7.45593		cell fraction	5.10791
	apicolateral plasma membrane	20	1.5	4.2e-08	4.2e-06	7.37675		apicolateral plasma membrane	7.37675		cell junction	5.19382
	cytoplasm	352	25.7	1.3e-07	1e-05	6.88606		cytoplasm	6.88606		cell-cell junction	5.95861
	cell-cell junction	24	1.8	1.1e-06	7.3e-05	5.95861		cell-cell junction	5.95861		cytoplasm	6.88606
	cell junction	37	2.7	6.4e-06	0.00036	5.19382		cell junction	5.19382		apicolateral plasma membrane	7.37675
	cell fraction	41	3	7.8e-06	0.00039	5.10791		cell fraction	5.10791		intracellular	7.45593
	tight junction	14	1	1.4e-05	0.00061	4.85387		tight junction	4.85387		apical junction complex	7.52288
	occluding junction	14	1	1.4e-05	0.00061	4.85387		occluding junction	4.85387		intracellular part	8.49485
	Cellular component
	Term	Count	%	P-Value	Benjamini	log value
	catalytic activity	402	29.4	1e-11	9.4e-09	11		catalytic activity	11		kinase activity	4.65758
	protein binding	407	29.8	2.1e-09	9.8e-07	8.67778		protein binding	8.67778		identical protein binding	4.82391
	nucleoside binding	129	9.4	4.7e-06	0.0015	5.3279		nucleoside binding	5.3279		transferase activity	5.04576
	phosphotransferase activity, alcohol group as acceptor	70	5.1	5.1e-06	0.0012	5.29243		phosphotransferase activity, alcohol group as acceptor	5.29243		adenyl nucleotide binding	5.23657
	binding	695	50.8	5.3e-06	0.00099	5.27572		binding	5.27572		purine nucleoside binding	5.24413
	purine nucleoside binding	128	9.4	5.7e-06	0.00089	5.24413		purine nucleoside binding	5.24413		binding	5.27572
	adenyl nucleotide binding	127	9.3	5.8e-06	0.00078	5.23657		adenyl nucleotide binding	5.23657		phosphotransferase activity, alcohol group as acceptor	5.29243
	transferase activity	141	10.3	9e-06	0.0011	5.04576		transferase activity	5.04576		nucleoside binding	5.3279
	identical protein binding	41	3	1.5e-05	0.0015	4.82391		identical protein binding	4.82391		protein binding	8.67778
	kinase activity	74	5.4	2.2e-05	0.002	4.65758		kinase activity	4.65758		catalytic activity	11
	The top 10 most significantly down-regulated DEGs in molecular function and cellular component
	Molecular function
	Term	Count	%	P-Value	Benjamini	log value
	intracellular	662	39.9	6.2e-11	2.7e-08	10.2076		intracellular	10.2076		cytoskeleton	5.40894
	intracellular part	590	35.6	2.2e-09	4.8e-07	8.65758		intracellular part	8.65758		proteinaceous extracellular matrix	5.76955
	organelle	512	30.9	3.4e-09	5e-07	8.46852		organelle	8.46852		cytoplasm	5.79588
	intracellular organelle	511	30.8	4.4e-09	4.9e-07	8.35655		intracellular organelle	8.35655		intracellular membrane-bounded organelle	6
	extracellular matrix	43	2.6	3.2e-08	2.8e-06	7.49485		extracellular matrix	7.49485		membrane-bounded organelle	6.3279
	membrane-bounded organelle	443	26.7	4.7e-07	3.4e-05	6.3279		membrane-bounded organelle	6.3279		extracellular matrix	7.49485
	intracellular membrane-bounded organelle	440	26.5	1e-06	6.6e-05	6		intracellular membrane-bounded organelle	6		intracellular organelle	8.35655
	cytoplasm	402	24.2	1.6e-06	8.8e-05	5.79588		cytoplasm	5.79588		organelle	8.46852
	proteinaceous extracellular matrix	37	2.2	1.7e-06	8.3e-05	5.76955		proteinaceous extracellular matrix	5.76955		intracellular part	8.65758
	cytoskeleton	90	5.4	3.9e-06	0.00017	5.40894		cytoskeleton	5.40894		intracellular	10.2076
	Cellular component
	Term	Count	%	P-Value	Benjamini	log value
	binding	913	55	8.9e-18	7.8e-15	17.0506		binding	17.0506		insulin-like growth factor binding	4.24413
	protein binding	527	31.8	1.6e-15	7.3e-13	14.7959		protein binding	14.7959		ion binding	4.52288
	transcription regulator activity	111	6.7	1.6e-06	0.00048	5.79588		transcription regulator activity	5.79588		cation binding	4.60206
	transcription factor activity	77	4.6	3.7e-06	0.00081	5.4318		transcription factor activity	5.4318		transcription factor binding	4.82391
	transcription activator activity	28	1.7	5.9e-06	0.001	5.22915		transcription activator activity	5.22915		metal ion binding	4.88606
	metal ion binding	295	17.8	1.3e-05	0.0019	4.88606		metal ion binding	4.88606		transcription activator activity	5.22915
	transcription factor binding	30	1.8	1.5e-05	0.0019	4.82391		transcription factor binding	4.82391		transcription factor activity	5.4318
	cation binding	296	17.8	2.5e-05	0.0027	4.60206		cation binding	4.60206		transcription regulator activity	5.79588
	ion binding	298	18	3e-05	0.0029	4.52288		ion binding	4.52288		protein binding	14.7959
	insulin-like growth factor binding	10	0.6	5.7e-05	0.005	4.24413		insulin-like growth factor binding	4.24413		binding	17.0506
