# Supplementary material for: Microarray analysis of embryo-derived bovine pluripotent cells: The vulnerable state of bovine embryonic stem cells
Source: PLoS One. 2017 Mar 3;12(3):e0173278. doi: 10.1371/journal.pone.0173278 (PMC5336296; doi:10.1371/journal.pone.0173278)
Supplement: S2 Fig — Among stem cell maintenance related genes, 39 genes were up-regulated (Red) and 12 genes were down-regulated (blue). (XLSX) [file pone.0173278.s002.xlsx]

## Sheet: S2_Fig
	Up-regulated DEG		Down-regulated DEG
	Gene name	Fold change (IVP/SC)	Gene name	Fold change (IVP/SC)			Abbreviation
	CLDN6	595.007	SMAD2	0.450616			IVP	in vitro produced embryo-derived stem-like cell
	NPM1	116.681	MED27	0.428457			SC	Somatic cell
	SALL4	77.9078	FUT10	0.304541
	PADI4	53.9854	HMGA2	0.272894
	POU5F1	45.0745	TCF7L2	0.207964
	WNT7A	43.3244	ZNF358	0.187144
	EPHA1	42.5408	JAG1	0.119068
	GATA2	38.7678	STAG2	0.074569
	NANOG	35.5249	FGFR1	0.0527133
	TDGF1	29.572	CDH2	0.036031
	ESRRB	14.5813	STAT3	0.0123025
	PITX2	13.3923	NR2F1	0.0097094
	TBX3	10.589
	BMPR1A	8.02841
	ASCL2	7.57725
	FOXO1	6.48281
	TFAP2C	5.97747
	FZD7	5.94645
	FGFR3	5.79053
	PRDM14	5.79001
	LIF	5.78324
	HDAC1	4.12333
	ELF5	3.78128
	HES5	3.61103
	PECAM1	3.301
	MTF2	3.12386
	SMAD4	3.08717
	MED10	2.99865
	MECOM	2.94065
	CNOT1	2.8607
	RIF1	2.70494
	CDC73	2.63179
	MED30	2.37143
	MED21	2.33722
	OTX2	2.2795
	LIG4	2.24573
	POLR2A	2.16412
	SPI1	2.13366
	LEO1	2.08598
