# Supplementary material for: Microarray analysis of embryo-derived bovine pluripotent cells: The vulnerable state of bovine embryonic stem cells
Source: PLoS One. 2017 Mar 3;12(3):e0173278. doi: 10.1371/journal.pone.0173278 (PMC5336296; doi:10.1371/journal.pone.0173278)
Supplement: S3 Fig — The top 10 most significantly up-regulated and down-regulated differently expressed genes in biological process, molecular function and cellular component are shown with tables and corresponding bar graphs. (XLSX) [file pone.0173278.s003.xlsx]

## Sheet: S3_Fig
	The top 10 most significantly up-regulated DEGs in biological process, molecular function and cellular component
	Biological regulation
	Term	Count	%	P-Value	Benjamini
	positive regulation of biological process	39	7.5	0.0016	0.93	2.79588			multicellular organismal process	2.04096
	respiratory tube development	7	1.3	0.0031	0.92	2.50864			biological regulation	2.19382
	lung development	7	1.3	0.0031	0.92	2.50864			regulation of developmental process	2.21467
	respiratory system development	7	1.3	0.0034	0.84	2.46852			response to external stimulus	2.25964
	positive regulation of cellular process	34	6.5	0.0034	0.75	2.46852			regulation of response to stimulus	2.284
	regulation of response to stimulus	14	2.7	0.0052	0.82	2.284			positive regulation of cellular process	2.46852
	response to external stimulus	19	3.7	0.0055	0.77	2.25964			respiratory system development	2.46852
	regulation of developmental process	17	3.3	0.0061	0.76	2.21467			lung development	2.50864
	biological regulation	123	23.7	0.0064	0.73	2.19382			respiratory tube development	2.50864
	multicellular organismal process	58	11.2	0.0091	0.81	2.04096			positive regulation of biological process	2.79588
	Molecular function
	Term	Count	%	P-Value	Benjamini	log value
	extracellular region part	26	5	0.0012	0.28	2.92082		nucleolus	1.42022
	intracellular	204	39.2	0.0017	0.21	2.76955		extracellular matrix part	1.60206
	basement membrane	6	1.2	0.0043	0.32	2.36653		chromosome	1.69897
	intracellular part	179	34.4	0.0096	0.47	2.01773		extracellular region	1.69897
	chromosomal part	14	2.7	0.014	0.52	1.85387		extracellular space	1.79588
	extracellular space	16	3.1	0.016	0.51	1.79588		chromosomal part	1.85387
	extracellular region	39	7.5	0.02	0.53	1.69897		intracellular part	2.01773
	chromosome	15	2.9	0.02	0.49	1.69897		basement membrane	2.36653
	extracellular matrix part	6	1.2	0.025	0.53	1.60206		intracellular	2.76955
	nucleolus	11	2.1	0.038	0.64	1.42022		extracellular region part	2.92082
	Cellular component
	Term	Count	%	P-Value	Benjamini	log value
	binding	279	53.7	6.4e-05	0.031	4.19382		enzyme binding	1.42022
	cation binding	98	18.8	0.0023	0.44	2.63827		glycosaminoglycan binding	1.5376
	metal ion binding	97	18.7	0.0024	0.32	2.61979		zinc ion binding	1.79588
	ion binding	98	18.8	0.0032	0.32	2.49485		lipoprotein binding	1.92082
	transition metal ion binding	72	13.8	0.004	0.32	2.39794		protein binding	1.95861
	protein binding	147	28.3	0.011	0.6	1.95861		transition metal ion binding	2.39794
	lipoprotein binding	4	0.8	0.012	0.57	1.92082		ion binding	2.49485
	zinc ion binding	57	11	0.016	0.62	1.79588		metal ion binding	2.61979
	glycosaminoglycan binding	6	1.2	0.029	0.8	1.5376		cation binding	2.63827
	enzyme binding	11	2.1	0.038	0.85	1.42022		binding	4.19382
	The top 10 most significantly down-regulated DEGs in biological process, molecular function and cellular component
	Biological regulation
	Term	Count	%	P-Value	Benjamini
	anatomical structure formation involved in morphogenesis	12	4.7	5.9e-05	0.076	4.22915			biological regulation	2.50864
	multicellular organismal development	34	13.2	0.00019	0.12	3.72125			negative regulation of signal transduction	2.52288
	developmental process	36	14	0.00028	0.12	3.55284			anatomical structure morphogenesis	2.58503
	multicellular organismal process	41	15.9	0.00056	0.17	3.25181			regulation of cell communication	2.63827
	oxidation reduction	20	7.8	0.0012	0.29	2.92082			regulation of signal transduction	2.67778
	regulation of signal transduction	17	6.6	0.0021	0.38	2.67778			oxidation reduction	2.92082
	regulation of cell communication	18	7	0.0023	0.36	2.63827			multicellular organismal process	3.25181
	anatomical structure morphogenesis	17	6.6	0.0026	0.35	2.58503			developmental process	3.55284
	negative regulation of signal transduction	7	2.7	0.003	0.36	2.52288			multicellular organismal development	3.72125
	biological regulation	76	29.5	0.0031	0.34	2.50864			anatomical structure formation involved in morphogenesis	4.22915
	Molecular function
	Term	Count	%	P-Value	Benjamini	log value
	MHC protein complex	5	1.9	0.017	0.93	1.76955			extracellular region	1.11351
	plasma membrane	29	11.2	0.022	0.82	1.65758			plasma membrane	1.65758
	extracellular region	21	8.1	0.077	0.98	1.11351			MHC protein complex	1.76955
	Cellular component
	Term	Count	%	P-Value	Benjamini	log value
	nucleotide diphosphatase activity	3	1.2	0.0015	0.41	2.82391		carbohydrate binding	1.52288
	oxidoreductase activity	20	7.8	0.0015	0.24	2.82391		polysaccharide binding	1.65758
	catalytic activity	80	31	0.0026	0.27	2.58503		pattern binding	1.65758
	transcription repressor activity	6	2.3	0.0085	0.54	2.07058		serine hydrolase activity	1.67778
	FAD binding	5	1.9	0.009	0.48	2.04576		serine-type peptidase activity	1.69897
	serine-type peptidase activity	7	2.7	0.02	0.71	1.69897		FAD binding	2.04576
	serine hydrolase activity	7	2.7	0.021	0.66	1.67778		transcription repressor activity	2.07058
	pattern binding	5	1.9	0.022	0.64	1.65758		catalytic activity	2.58503
	polysaccharide binding	5	1.9	0.022	0.64	1.65758		oxidoreductase activity	2.82391
	carbohydrate binding	7	2.7	0.03	0.71	1.52288		nucleotide diphosphatase activity	2.82391
