# Supplementary material for: Microarray analysis of embryo-derived bovine pluripotent cells: The vulnerable state of bovine embryonic stem cells
Source: PLoS One. 2017 Mar 3;12(3):e0173278. doi: 10.1371/journal.pone.0173278 (PMC5336296; doi:10.1371/journal.pone.0173278)
Supplement: S4 Fig — The top 10 most significantly up-regulated and down-regulated differently expressed genes in biological process, molecular function and cellular component are shown with tables and corresponding bar graphs. (XLSX) [file pone.0173278.s004.xlsx]

## Sheet: S4_Fig
	The top 10 most significantly up-regulated DEGs in biological process, molecular function and cellular component
	Biological process
	Term	Count	%	P-Value	Benjamini	log value
	anatomical structure development	15	21.7	1e-05	0.0064	5				positive regulation of cell migration	2.10237
	system development	14	20.3	2.1e-05	0.0063	4.67778				positive regulation of biological process	2.3098
	multicellular organismal development	15	21.7	5.2e-05	0.011	4.284				embryonic development	2.36653
	organ development	12	17.4	8.7e-05	0.013	4.06048				positive regulation of cellular process	2.72125
	multicellular organismal process	17	24.6	0.00012	0.015	3.92082				developmental process	3.79588
	developmental process	15	21.7	0.00016	0.017	3.79588				multicellular organismal process	3.92082
	positive regulation of cellular process	10	14.5	0.0019	0.16	2.72125				organ development	4.06048
	embryonic development	6	8.7	0.0043	0.28	2.36653				multicellular organismal development	4.284
	positive regulation of biological process	10	14.5	0.0049	0.28	2.3098				system development	4.67778
	positive regulation of cell migration	3	4.3	0.0079	0.39	2.10237				anatomical structure development	5
	Molecular function
	Term	Count	%	P-Value	Benjamini	log value
	intracellular part	30	43.5	0.039	0.99	1.40894				organelle	1
	non-membrane-bounded organelle	10	14.5	0.058	0.97	1.23657				cytoskeletal part	1.00436
	intracellular non-membrane-bounded organelle	10	14.5	0.058	0.97	1.23657				intracellular organelle	1.00436
	cytoplasm	21	30.4	0.085	0.97	1.07058				nucleus	1.04096
	nucleus	15	21.7	0.091	0.93	1.04096				cytoplasm	1.07058
	intracellular organelle	25	36.2	0.099	0.91	1.00436				intracellular non-membrane-bounded organelle	1.23657
	cytoskeletal part	5	7.2	0.099	0.86	1.00436				non-membrane-bounded organelle	1.23657
	organelle	25	36.2	0.1	0.82	1				intracellular part	1.40894
	Cellular component
	Term	Count	%	P-Value	Benjamini	log value
	protein binding	32	46.4	0.00011	0.016	3.95861				DNA binding	1.09151
	protein tyrosine kinase activity	4	5.8	0.0095	0.5	2.02228				protein serine/threonine phosphatase activity	1.09691
	protein kinase activity	7	10.1	0.01	0.39	2				transferase activity, transferring phosphorus-containing groups	1.17393
	transmembrane receptor protein tyrosine kinase activity	3	4.3	0.017	0.46	1.76955				binding	1.42022
	phosphotransferase activity, alcohol group as acceptor	7	10.1	0.022	0.48	1.65758				kinase activity	1.4437
	kinase activity	7	10.1	0.036	0.59	1.4437				phosphotransferase activity, alcohol group as acceptor	1.65758
	binding	42	60.9	0.038	0.55	1.42022				transmembrane receptor protein tyrosine kinase activity	1.76955
	transferase activity, transferring phosphorus-containing groups	7	10.1	0.067	0.72	1.17393				protein kinase activity	2
	protein serine/threonine phosphatase activity	2	2.9	0.08	0.74	1.09691				protein tyrosine kinase activity	2.02228
	DNA binding	9	13	0.081	0.71	1.09151				protein binding	3.95861
	The top 10 most significantly down-regulated DEGs in biological process, molecular function and cellular component
	Biological process
	Term	Count	%	P-Value	Benjamini	log value
	multicellular organismal development	36	16	1.1e-06	0.0014	5.95861				Wnt receptor signaling pathway	2.79588
	developmental process	38	16.9	1.6e-06	0.001	5.79588				enzyme linked receptor protein signaling pathway	3
	anatomical structure morphogenesis	20	8.9	1.6e-05	0.0066	4.79588				response to stimulus	3.1549
	organ morphogenesis	14	6.2	1.8e-05	0.0055	4.74473				system development	3.55284
	multicellular organismal process	41	18.2	1.8e-05	0.0044	4.74473				anatomical structure development	3.74473
	anatomical structure development	28	12.4	0.00018	0.038	3.74473				multicellular organismal process	4.74473
	system development	26	11.6	0.00028	0.049	3.55284				organ morphogenesis	4.74473
	response to stimulus	33	14.7	0.0007	0.1	3.1549				anatomical structure morphogenesis	4.79588
	enzyme linked receptor protein signaling pathway	9	4	0.001	0.13	3				developmental process	5.79588
	Wnt receptor signaling pathway	6	2.7	0.0016	0.19	2.79588				multicellular organismal development	5.95861
	Molecular function
	Term	Count	%	P-Value	Benjamini	log value
	actomyosin	3	1.3	0.011	0.89	1.95861				cytoskeletal part	1.08092
	actin filament bundle	3	1.3	0.011	0.89	1.95861				cytoskeleton	1.29243
	stress fiber	3	1.3	0.011	0.89	1.95861				extracellular region	1.33724
	mismatch repair complex	2	0.9	0.03	0.94	1.52288				mismatch repair complex	1.52288
	extracellular region	21	9.3	0.046	0.95	1.33724				stress fiber	1.95861
	cytoskeleton	15	6.7	0.051	0.92	1.29243				actin filament bundle	1.95861
	cytoskeletal part	11	4.9	0.083	0.96	1.08092				actomyosin	1.95861
	Cellular component
	Term	Count	%	P-Value	Benjamini	log value
	protein tyrosine kinase activity	7	3.1	0.0028	0.65	2.55284				binding	1.65758
	transcription factor activity	15	6.7	0.0049	0.6	2.3098				transition metal ion binding	1.72125
	adenyl nucleotide binding	26	11.6	0.0089	0.67	2.05061				adenyl ribonucleotide binding	1.76955
	purine nucleoside binding	26	11.6	0.01	0.61	2				ATP binding	1.82391
	nucleoside binding	26	11.6	0.011	0.55	1.95861				cytoskeletal protein binding	1.92082
	cytoskeletal protein binding	9	4	0.012	0.53	1.92082				nucleoside binding	1.95861
	ATP binding	24	10.7	0.015	0.56	1.82391				purine nucleoside binding	2
	adenyl ribonucleotide binding	24	10.7	0.017	0.55	1.76955				adenyl nucleotide binding	2.05061
	transition metal ion binding	35	15.6	0.019	0.55	1.72125				transcription factor activity	2.3098
	binding	125	55.6	0.022	0.56	1.65758				protein tyrosine kinase activity	2.55284
