# Supplementary material for: Microarray analysis of embryo-derived bovine pluripotent cells: The vulnerable state of bovine embryonic stem cells
Source: PLoS One. 2017 Mar 3;12(3):e0173278. doi: 10.1371/journal.pone.0173278 (PMC5336296; doi:10.1371/journal.pone.0173278)
Supplement: S5 Fig — Fold changes of 7 co-up-regulated (red) and 23 co-down-regulated (blue) genes are listed. All fold change was normalized by values of somatic cells. (XLSX) [file pone.0173278.s005.xlsx]

## Sheet: S5_Fig
	Up-regulated genes				Down-regulated genes					Abbreviation
	Gene name	Fold change			Gene name	Fold change				IVP	in vitro produced embryo-derived stem-like cell
		IVP/SC	NT/SC	PA/SC		IVP/SC	NT/SC	PA/SC		NT	Nuclear transfer embryo-derived stem-like cell
	CBLC	257.039	181.745	160.604	DDB2	0.472566	0.374564	0.458379		PA	Parthenogenesis embryo-derived stem-like cell
	LCK	35.0757	24.9701	75.5095	NFKB2	0.422967	0.48544	0.360517		SC	Somatic cell
	TLX1	72.5621	58.0745	44.1113	AKT1	0.503585	0.38331	0.335326
	HMGA1	5.51438	7.03678	7.49961	GOLGA5	0.385232	0.482606	0.335932
	MYCN	4.44367	2.90034	6.61969	BCL11A	0.369887	0.378517	0.249824
	EGFR	4.60006	4.24735	3.04398	PIK3CA	0.367176	0.362792	0.256994
	CTNNB1	2.72175	2.90095	2.886	ETV4	0.230579	0.385383	0.304728
					MYC	0.401419	0.318796	0.167778
					BOLA-DQA2	0.341418	0.289328	0.240718
					HMGA2	0.272894	0.270332	0.270997
					MITF	0.255629	0.268665	0.216212
					ETV6	0.243751	0.176478	0.255732
					ABL1	0.249555	0.169575	0.1969
					DDIT3	0.169901	0.170323	0.199205
					CBLB	0.12371	0.102404	0.189325
					MAFB	0.225766	0.101815	0.0656352
					SMAD3	0.122533	0.159145	0.103527
					MAML2	0.110531	0.0878602	0.156406
					BCL2	0.0989558	0.120223	0.125922
					CCND1	0.0680514	0.136311	0.0557849
					SMO	0.0397254	0.0340964	0.0846175
					FGFR1	0.0527133	0.0387638	0.0171505
					BCL6	0.041704	0.0263139	0.0316959
