# Supplementary material for: Microarray analysis of embryo-derived bovine pluripotent cells: The vulnerable state of bovine embryonic stem cells
Source: PLoS One. 2017 Mar 3;12(3):e0173278. doi: 10.1371/journal.pone.0173278 (PMC5336296; doi:10.1371/journal.pone.0173278)
Supplement: S6 Fig — Fold changes of 21 co-up-regulated (red) and 9 co-down-regulated (blue) genes are listed. All fold change was normalized by values of somatic cells. (XLSX) [file pone.0173278.s006.xlsx]

## Sheet: S6_Fig
	Up-regulated genes				Down-regulated genes					Abbreviation
	Gene name	Fold change			Gene name	Fold change				IVP	in vitro produced embryo-derived stem-like cell
		IVP/SC	NT/SC	PA/SC		IVP/SC	NT/SC	PA/SC		NT	Nuclear transfer embryo-derived stem-like cell
	NPM1	116.681	130.468	110.652	TSC2	0.415204	0.478329	0.427452		PA	Parthenogenesis embryo-derived stem-like cell
	MLH1	173.539	78.3694	58.8106	CYLD	0.313091	0.463389	0.265891		SC	Somatic cell
	CDH1	80.7008	76.0616	84.6254	TCF3	0.39655	0.401184	0.237324
	IDH1	44.791	30.3982	11.1388	EXT1	0.227822	0.250054	0.272989
	MEN1	22.4982	17.0116	12.2378	NF1	0.294478	0.196394	0.202544
	STK11IP	15.9719	17.5043	14.7035	JAK2	0.0844815	0.112009	0.0895497
	SOCS1	17.3164	10.6845	12.8859	RB1	0.0579891	0.0686245	0.053015
	SUZ12	12.7238	13.1263	11.4456	VHL	0.00305618	0.00288459	0.00418372
	FLT3	13.4081	6.39278	3.01001	CDH11	0.000659309	0.00224743	0.00242494
	MSH2	9.22642	6.81961	4.13303
	ARHGEF12	6.89147	5.92186	5.31614
	FBXW7	3.71427	2.10018	11.6812
	BMPR1A	8.02841	2.27821	4.70024
	BLM	4.96946	2.86289	5.8825
	NF2	6.29691	4.08071	2.43154
	WRN	5.31447	4.84966	2.51418
	MAP2K4	5.20957	4.21017	3.10256
	BRCA1	4.78921	4.32353	2.748
	CHEK2	4.03354	4.82473	2.34303
	SYK	2.39167	3.70359	3.31669
	ATM	3.03481	2.93568	2.06596
