# Supplementary material for: Microarray analysis of embryo-derived bovine pluripotent cells: The vulnerable state of bovine embryonic stem cells
Source: PLoS One. 2017 Mar 3;12(3):e0173278. doi: 10.1371/journal.pone.0173278 (PMC5336296; doi:10.1371/journal.pone.0173278)
Supplement: S7 Fig — DEFB1, DEFB3 and DEFB7 were up-regulated as tumor suppressor genes (red) in eSLCs, while SMAD3 was down-regulated as oncogenes (blue). All fold change was normalized by values of somatic cells. (XLSX) [file pone.0173278.s007.xlsx]

## Sheet: S7_Fig
	Gene name	Fold change					Abbreviation
		IVP/SC	NT/SC	PA/SC			IVP	in vitro produced embryo-derived stem-like cell
	DEFB1	6.53693	8.8736	12.5029			NT	Nuclear transfer embryo-derived stem-like cell
	DEFB3	2.89864	2.13958	5.17299			PA	Parthenogenesis embryo-derived stem-like cell
	DEFB7	5.49704	3.96743	2.65003			SC	Somatic cell
	SMAD3	0.122533	0.159145	0.103527
