# Supplementary material for: Microarray analysis of embryo-derived bovine pluripotent cells: The vulnerable state of bovine embryonic stem cells
Source: PLoS One. 2017 Mar 3;12(3):e0173278. doi: 10.1371/journal.pone.0173278 (PMC5336296; doi:10.1371/journal.pone.0173278)
Supplement: S2 Table — (XLSX) [file pone.0173278.s009.xlsx]

## Sheet: Kim et al_Table S2
Table S2. Microarray raw data for bovine embryo-derived stem-like cells and somatic cells
Gene name	In vitro production		Nuclear transfer		Parthenogenesis		Somatic cells
	I2P35	I9P30	N2P36	N7P30	P1P31	P4P36	SC P5	SC P10
A1BG	321.95	224.595	138.322	75.2169	379.117	301.152	187.29	187.345
A2ML1	285.001	403.757	629.471	686.839	355.422	200.596	74.69	74.9252
AAAS	4192.8	6801.53	4342.09	5963.86	4967.56	3451.41	2487.63	2487.22
AADAT	3805.32	3737.28	3821.22	3902.6	3802.94	3865.95	3054.4	3054.48
AAED1	9557.54	5890.74	12147	11995.8	6362.31	6771.93	13058.2	13058.5
AAGAB	1288.01	1274.06	1813.1	1910.81	1144.62	1018.15	754.62	754.891
AAK1	193.026	234.894	242.84	244.265	250.492	357.619	174.92	174.057
AAMDC	13641.3	10677.8	10975	9795.15	15801.1	21204.4	26649.9	26649.2
AAMP	21488.3	13861.1	11644.8	13527.9	23096.2	16294.6	17212.3	17212.3
AANAT	943.156	952.806	678.101	2104.01	753.177	642.423	1586.12	1586.2
AAR2	5477.06	4588.26	8843.21	8356.2	4331.35	2821.8	4989.28	4989.92
AARD	205.297	211.805	1659.31	1543.27	113.7	74.5494	45.4	45.1684
AARS	59132.5	55536.5	45835.2	51908.6	69341.6	51430.4	193119	193118
AARS2	5277.68	6802.48	5832.64	7828.09	5314.51	5163.35	5146.59	5146.33
AARSD1	3163.39	3284.01	2468.18	2669.23	3445.19	2334.87	2807.39	2807.71
AASDH	2828.39	2713.19	3764.76	3647.87	2294.86	2303.74	2276.59	2276.26
AASDHPPT	29345	25045.5	19956.5	20203.7	30280.8	19154.5	14279.2	14279.3
AASS	981.136	911.555	1321.37	830.73	734.678	1129.09	1908.53	1908.49
AATF	1552.86	1496.35	1177.34	1194.13	1658.74	961.594	2027.47	2027.96
ABAT	1113.84	1348.02	407.454	390.306	389.248	566.248	42.82	42.1153
ABCA3	4649.23	2646.84	1935.18	8356.36	2948.46	2430.98	655.02	655.2
ABCA5	751.108	486.151	430.886	467.878	613.446	653.253	551.34	551.751
ABCA6	170.701	195.434	206.762	206.846	102.95	59.2176	794.2	794.309
ABCA7	3158.62	3110.37	814.062	861.368	2074.3	4875.52	503.24	503.847
ABCA9	59.7849	66.973	62.763	52.9562	69.6335	113.559	69.09	69.1134
ABCB1	6300.93	10184.2	4969.03	4088.44	1893.82	2112.08	792.04	792.823
ABCB10	2859.97	2911.07	6200.38	6494.15	3261.58	1434.43	4981.57	4981.72
ABCB6	1910.89	906.715	527.227	567.745	1276.93	1091.45	1431.78	1431.03
ABCB7	3853.76	3747.53	2464.18	2304.75	3030.63	3194.88	817.62	817.986
ABCB8	3143	10075.9	6156.38	6445.15	3472.94	2688.03	10608.9	10608.4
ABCC1	2631.68	2534.25	2863.02	2920.61	2137.87	2213.44	5909.38	5909.37
ABCC10	2225.7	2114.88	1876.49	1894.88	1770.94	1808.87	1157.28	1157.76
ABCC3	14004.9	23331.2	20413.3	20241	14574.6	11538.6	4013.39	4013.48
ABCC4	202.559	117.881	151.569	107.851	172.862	126	265.41	265.961
ABCC5	2104.38	2212.57	2744.47	2436.1	2780.3	2606.3	542.88	542.189
ABCC8	111050	124403	102900	89469.4	89761.9	89676.4	137204	137205
ABCD1	3098.68	2074.94	7851.74	7374.08	3644.87	2796.98	3492.56	3492.27
ABCD3	6693.93	7116.28	7079.06	7156.29	2528.27	3058.98	2878.1	2878.7
ABCD4	2883.75	5059.82	3895.3	2692.35	3841.61	2992.67	3964.8	3964.53
ABCE1	6695.79	4716.55	11379.2	10886.4	7627.96	4438.22	4158.01	4158.82
ABCF2	10689.3	25314.7	16003.6	12017.4	9721.74	5881.12	28650.5	28650.3
ABCF3	3001.26	2413.89	2385.41	9955.75	2914.89	2555.67	3194.34	3194.53
ABCG1	1037.42	738.884	685.749	455.243	614.034	613.587	760.43	760.73
ABCG2	639.168	639.917	1253.11	1369.27	1061.76	442.311	100.67	100.467
ABCG4	179.812	160.762	115.682	89.3975	131.487	138.159	224.06	224.953
ABHD1	615.425	495.111	911.176	994.12	904.555	952.561	110.29	110.329
ABHD10	682.741	756.958	852.032	626.991	887.541	1029.99	872.72	872.895
ABHD11	66222.3	60476.8	51926.3	19267.4	60278.4	66555.4	38586.2	38586.2
ABHD12	157118	97682.7	103543	91731.6	108949	132856	38521.2	38521.1
ABHD13	4366.97	5450.73	3772.29	4511.16	4531.44	3273.58	1855.14	1828.62
ABHD14B	4962.3	4489.67	5323.47	3833.67	4853.57	6239.09	2018.35	2018.13
ABHD15	919.556	982.349	469.672	792.033	459.578	428.151	862.93	862.872
ABHD16A	11652.2	18193.5	20258.1	12901.9	12022.2	7057.9	23598.3	23598.5
ABHD16B	10329.5	10671.1	8423.54	8793.89	6870.25	6251.07	8690.08	8690.32
ABHD17A	6485.69	5305.44	4128.04	4442.53	5668.55	3084.69	7686.96	7686.21
ABHD17C	1806.71	2336.96	2459.13	1887.99	3457.3	1862.38	5765.49	5765.82
ABHD2	4535.89	6783.58	8069.54	9885.19	5429.17	2136.96	2911.24	2911.76
ABHD4	41405.2	31741.4	21187.6	8990.55	35650.2	29084.6	25911.3	25911.7
ABHD5	784.798	1284.51	943.39	988.061	564.26	280.209	506.93	506.01
ABHD6	11125.2	11920.8	16084.7	15638.3	8288.33	5899.86	1802.22	1802.69
ABHD8	4152.4	5757.11	4957.83	2844.8	9533.29	4574.38	11788.6	11788
ABI1	475.586	344.06	260.775	197.413	397.663	296.291	271.29	271.636
ABI2	520.775	275.168	185.39	122.748	410.609	547.696	1037.73	1037.47
ABL1	1242.82	1241.8	861.633	826.686	972.592	987.777	4997.08	4959.09
ABL2	937.788	953.01	914.113	951.021	720.881	774.682	766.03	741.657
ABLIM2	1840.78	1864.76	1494.52	1451.34	915.397	798.836	432.81	432.537
ABLIM3	1433.89	1363.23	1119.46	1189.5	610.971	452.454	296.49	296.557
ABO	719.088	524.824	1338.3	1384.71	412.573	644.017	532.84	532.866
ABR	6168.43	3868.39	5507.51	5618.47	4536.32	2474.54	814.4	814.637
ABRACL	7015.05	8959.29	9689.43	6457.74	5420.41	6798.77	1639.18	1639.96
ABT1	2191.18	3391.34	4558.78	4662.56	2832.72	3078.67	1106.57	1106.72
ABTB1	33376.9	36016.7	26647.4	24544.1	34715.5	45178.6	25048.4	25048.8
ACAA1	39632.5	28027.8	26686.6	24167.8	38277.8	39614.2	15082.9	15082.5
ACAA2	12760.3	15792.5	12130.2	9986.21	11241.8	9571.74	36333.6	36333.2
ACACA	219.139	245.438	174.816	127.229	111.813	104.15	183.53	183.344
ACACB	257.542	252.171	292.217	221.218	171.006	262.298	207.82	207.64
ACAD10	179.462	96.242	77.9893	68.3116	127.048	247.373	514.71	506.669
ACAD11	761.467	529.195	932.479	922.002	737.246	551.322	542.35	551.85
ACAD8	7026.58	7633.62	1098.27	1176.39	7702.68	5872.2	5492.77	5573.94
ACAD9	7168.86	7128.65	5328.9	2057.74	7540.57	7696.16	3388.38	3417.66
ACADL	73.7616	98.6856	118.547	62.8215	93.2055	120.889	486.02	486.934
ACADM	993.246	660.752	733.624	873.804	972.348	650.362	671.15	671.498
ACADS	23057.1	15981.2	16691.4	17363.6	23051	28503.1	30462.4	30462.5
ACADSB	230.441	571.678	1738.86	1615.6	322.167	277.865	9825.09	9825.77
ACADVL	14757	14607.2	14188.1	19249	20760.1	21552.6	69171.6	69171.8
ACAP1	693.926	361.763	321.958	121.262	522.978	442.358	64.45	64.219
ACAP2	213.753	203.227	168.844	227.238	164.463	174.48	546.98	546.573
ACAP3	835.067	777.55	845.521	935.434	996.848	787.239	2156.05	2156.66
ACAT1	29748.5	18456.6	15046.1	11503.3	28012	29240.7	32488.7	32488.9
ACAT2	16905	9591.85	10985.6	9482.16	11021.5	7085.71	11842.1	11843
ACBD3	5493.31	4957.21	5028.84	5222.04	5090.48	6000.9	8046.88	8046.05
ACBD4	939.816	934.457	1169.86	1279.27	998.054	1539.05	3425.74	3425.98
ACBD5	420.747	433.876	581.604	481.57	725.289	523.268	328.74	328.804
ACBD6	12780.8	9207.43	7647.5	3356.91	11495.4	8519.24	9197.23	9197.85
ACBD7	68.8872	146.788	139.363	166.243	71.737	141.316	77.35	77.486
ACCN2	45.5747	65.6788	41.3732	55.2204	101.821	53.5756	49.97	49.824
ACCN3	5339.4	7042.44	3796.91	1395.81	4348.12	5049.83	6735.91	6735.73
ACCS	2011.29	2228.6	2872.19	2777.16	1546.71	1597.45	16597.9	16597.7
ACD	2901.08	2555.75	2122.71	1807.47	2753.88	2633.97	3730.95	3730.58
ACER2	194.561	213.689	150.805	148.267	155.554	140.8	172.66	172.483
ACER3	4526.99	4644.18	3235.53	3107.45	4417.23	2359.72	4949.53	4949.16
ACHE	720.65	504.144	535.89	690.794	589.874	790.396	2091.38	2091.58
ACIN1	1043.2	1082.67	865.175	970.104	1211.9	1430.55	1351.32	1351.12
ACLY	48706.2	49741.8	40913.5	48796.1	31151.1	29940.2	35146.3	35146
ACMSD	201.123	212.259	143.582	232.531	211.004	151.818	284.17	284.166
ACN9	3344.42	4812.84	5109	4069.11	3531	3560.46	3699.48	3699.52
ACO1	1576.99	1633.64	1297.16	1114.88	894.919	8851.15	1273.91	1273.19
ACO2	109795	156271	114812	115374	108056	145691	60078.6	60078.3
ACOT11	2379.72	2381.95	1686.79	1844.73	1672.19	1711.03	3951.67	3951.61
ACOT13	417.641	268.743	428.993	461.016	353.751	319.047	405.22	405.917
ACOT2	114.13	1023.35	593.792	585.894	69.3241	89.6938	614.2	614.958
ACOT4	5353.07	5798.6	1159.43	1169.2	3430.82	3575.74	3702.3	3703
ACOT7	41601.5	45013.4	41730.5	45474.8	49993.7	33231.8	20623.2	20623.4
ACOT8	83503	54864.5	100957	83561.8	48107.2	28803.3	9962.41	9962.3
ACOT9	8116.03	6057.2	5296.24	5960.32	7973.76	5667.48	14393.3	14393.3
ACOX1	24077.8	31167.6	24530.4	20825.9	21721.6	24956.8	9608.07	9608.81
ACOX3	6297.31	6954.35	3217.19	3880.54	4584.02	3830.2	7903.24	7903.72
ACP1	34447.7	25854.4	18932.1	22971.9	26151.5	22130.9	18358	18358.7
ACP2	1245.63	1284.73	1547.16	1371.19	1564.6	997.884	1272.31	1272.97
ACP5	41063.7	18029.3	16897.2	15192.8	17551.1	33970.3	564.04	564.701
ACP6	8201.88	6875.78	4941.58	10350.7	8443.72	5853.84	31830.8	31830.8
ACPL2	277.147	198.566	456.135	440.202	226.363	178.403	189.67	189.226
ACPP	52700.4	63193	60031.6	57798.3	67547.4	58402.6	75233.9	75233.7
ACPT	166.374	78.5303	111.635	96.3584	130.172	140.737	186.95	186.115
ACR	1158.93	1277.71	1172.91	1062.01	1196.7	1164.39	1936.42	1936.24
ACRBP	301.707	1239.48	761.386	708.979	335.453	405.505	1045.75	1045.5
ACSF2	4880.6	6261.03	5840	3508.98	4625.1	3352.77	11995.3	11995.2
ACSF3	1230.88	1236.09	1839.03	1739.23	1286.08	1323.85	3257.41	3257.13
ACSL1	1216.14	419.531	303.849	372.003	649.949	578.266	14285.9	14285.3
ACSL3	65352.6	41601.8	36496.2	26067.9	72669.7	49024	8651.64	8651.75
ACSL4	5379.8	6541.12	6807.57	5036.63	8234.72	4522.98	12031.1	12031.5
ACSL5	922.034	1021.6	1157.96	793.66	795.093	779.825	27456.7	27456.1
ACSL6	50435.4	40314.1	29571.8	30405	36169.1	39946.6	139.92	139.64
ACSM2B	522.453	582.185	300.637	313.285	357.355	315.124	494.49	494.857
ACSS1	25876.7	19779.1	11048.6	12423.1	19510.8	19118.7	285.47	285.707
ACSS2	2095.02	2086.46	2779.25	1658.1	1141.44	1525.54	1114.28	1114.94
ACTA1	11714	13679.5	10812.6	9878.04	7819.65	8598.54	26064.1	26064.5
ACTA2	2060.27	17263.3	31541.2	36007.6	1025.63	1087.47	569656	569656
ACTB	193965	194195	205859	196233	251066	255470	246566	242230
ACTC1	447.291	410.354	330.673	483.207	205.498	162.915	1108.17	1108.62
ACTG1	455829	497072	401945	400746	578701	612558	500784	500783
ACTG2	61.0326	66.9426	5820.35	5371.6	128.703	137.97	91563.4	91563.7
ACTL10	2171.5	2113.95	1199.39	1868.21	1502.15	1497.6	2284.1	2284.05
ACTL6A	5185.48	5154.96	3005.61	3020.25	3455.32	3485.74	3898.81	3793.71
ACTL6B	5959.41	5856.99	3094.14	3108.46	3396.93	3362.86	21250.6	22180.2
ACTL8	62.5228	55.8862	64.2909	63.627	59.3323	62.062	32.65	32.55
ACTN1	28160.5	42123.4	38647.8	34800.3	30760.9	22631.3	110182	110183
ACTN2	99.6235	135.141	61.6345	61.797	88.952	91.7099	57.39	57.3
ACTN3	1698.86	1169.41	1202.53	1112.6	1161.3	1525.14	1360.14	1360.32
ACTN4	10300.4	7574.64	5526.95	6644.94	4440.77	5688.73	11168.5	11168.1
ACTR10	4762.21	4893.16	3864.28	2984.32	4796.31	3791.8	14521.1	14521.3
ACTR1A	41550.1	52503.5	35685.1	61512.6	42300.7	26902.6	83420.4	83420.2
ACTR1B	10313	11757.9	8836.39	8517.65	12079.2	20339.1	11011.1	11011.5
ACTR2	31088.4	37247.7	24304.8	29546.3	20908.9	21458	32453.6	32453.6
ACTR3	71487.2	60075.5	44418	34167.7	53930.2	51178.6	87171.1	87171
ACTR3B	88.8604	115.429	88.4064	112.781	77.4908	61.2337	1089.11	1089.52
ACTR6	2180.76	2143.67	2200.2	2222.87	1765.3	1640.89	2164.59	2134.79
ACTR8	383.503	386.145	375.606	369.081	254.42	252.209	473.74	466.717
ACVR1	231.357	226.863	171.624	179.768	313.13	306.454	832.07	821.424
ACVR2A	59.9195	60.9649	57.0586	46.402	72.2252	79.71	154.94	164.398
ACVR2B	786.719	751.611	673.196	670.162	642.579	601.609	144.81	145.317
ACVRL1	278.296	276.338	333.984	326.993	366.369	372.629	337.69	339.515
ACY1	16162.4	18941.9	14540.5	15483.3	17729.1	21133.1	23929.7	23929.1
ACYP1	1208.41	1126.34	1187.21	1193.03	976.647	944.173	1979	1979.61
ADA	79470.3	79796.8	34492.4	33472.8	92149.1	101803	2896.44	2896.26
ADAL	1123.55	1197.54	1989.3	1876.21	967.615	972.209	669.12	669.09
ADAM10	34170	17969	16415	11283.2	24613.5	38035.8	11606.4	11606.6
ADAM15	61.1404	58.2122	8950.59	8628.61	47.3452	69.3451	724.05	724.603
ADAM17	175.665	173.007	120.543	109.305	155.276	136.44	188.37	188.407
ADAM19	18221.8	7448.35	5902.8	9593.18	7820.34	8171.2	7669.7	7669.66
ADAM23	239.517	257.792	159.416	240.877	166.257	152.428	298.86	298.214
ADAM8	354.293	348.667	370.675	387.007	334.695	274.708	743.66	743.109
ADAM9	1733.46	1496.85	1596.77	1665.87	1214.92	2322.3	623.72	623.222
ADAMTS1	38471.6	17389.8	8266.3	6071.63	31173.3	19828.4	2413.64	2413.88
ADAMTS14	34.3359	36.1111	5526.23	5529.63	28.305	35.4462	34.79	34.59
ADAMTS15	67.5587	67.2807	79.4998	69.2645	93.3911	116.091	73.37	73.567
ADAMTS16	199.103	202.349	290.498	171.888	215.892	324.673	128.91	128.367
ADAMTS17	2951.42	2916.93	2930.75	2985.75	2175.45	2041.53	3184.66	3184.14
ADAMTS2	948.299	991.459	169.712	145.093	273.646	227.446	44751	44751
ADAMTS4	318.808	309.216	162.177	124.837	238.257	192.219	2525.71	2525.94
ADAMTS5	173.34	202.783	141.048	147.157	116.36	112.356	1377.01	1377.84
ADAMTS6	49.8207	46.6367	3429.39	3342.87	64.5448	31.914	851.6	851.822
ADAMTS9	130.288	496.478	689.921	644.386	26.1551	111.746	23.11	23.872
ADAMTSL2	282.47	204.838	119.241	106.731	157.116	224.742	154.01	154.874
ADAMTSL4	1115.54	1016.86	2655.06	2561.88	1651.3	1330.48	5461.42	5461.95
ADAMTSL5	90.8533	139.793	88.528	126.596	50.3149	53.6537	913.1	913.409
ADAR	127.622	134.245	101.688	75.7117	95.1544	77.3001	243.96	243.653
ADARB1	119.238	80.6119	50.6445	62.0971	100.645	38.5563	125.66	125.536
ADARB2	378.997	468.775	345.24	380.699	335.098	358.291	489.2	489.162
ADAT1	122.712	105.039	79.17	54.7044	139.329	112.199	88.36	88.777
ADAT2	354.176	395.711	351.959	572.559	418.249	328.268	307.62	307.766
ADCK1	354.373	478.269	395.624	244.902	444.698	318.765	340.91	340.033
ADCK2	8365.25	15878	28087.8	27483.7	8034.05	3917.33	8967.37	8967.94
ADCK3	534.446	231.283	236.134	213.378	279.663	135.783	1203.34	1203.95
ADCK4	79.0309	87.7799	67.9716	83.5993	100.073	86.1929	74.17	74.9721
ADCK5	17650.9	17134.4	13135.7	16065.7	21558.7	14012.5	10294.2	10294.1
ADCY2	408.997	152.644	164.742	193.03	129.538	94.6012	50.75	50.3705
ADCY4	82.2446	82.0057	109.395	92.7249	37.2915	44.4484	347.66	347.113
ADCY6	363.207	302.066	507.261	290.177	331.803	335.848	2655.51	2655.35
ADCY7	244.211	161.097	100.629	137.443	129.105	85.9897	3742.46	3742.26
ADCY8	353.539	326.032	354.997	250.92	385.165	289.633	408.59	408.332
ADCY9	30.9786	30.4818	3128.75	3236.66	31.4758	48.5275	93.65	93.569
ADD1	353.377	315.569	483.544	440.516	303.823	305.684	500.84	500.644
ADD2	79.2554	94.5405	140.019	143.149	53.2691	57.5453	281.15	281.657
ADD3	10422	8596.6	9344.56	29830.9	8208.88	7422.34	6646.17	6646.32
ADH5	24624.2	23576.1	18972.4	26668.7	18085.5	17384.2	26719.6	26719.1
ADI1	29769.4	57705.5	54855.2	30531.8	36489.3	28392.3	38850.5	38850.1
ADIPOR1	137985	127495	165610	165970	108652	103072	52481.1	52481.9
ADIPOR2	19520.7	24628.6	14321.3	16470.8	11453.4	9109.99	3573.82	3573.39
ADK	1676.84	3732.99	2035.8	842.062	1612.01	1485.55	4386.37	4353.14
ADM	7599.76	9901.56	11071.8	13027.4	2579.58	37153.8	241365	241364
ADNP	284.274	365.826	229.176	438.068	219.016	149.255	466.45	466.533
ADNP2	689.196	625.537	1453.6	1415.34	732.93	336.035	539.59	539.462
ADORA1	86.6432	88.1781	55.2106	65.7458	59.8582	73.8149	53.25	53.057
ADORA2A	139.866	70.566	91.1149	77.6788	71.5205	112.731	47.7	47.326
ADORA2B	1466.74	671.893	578.826	690.855	860.628	2746.67	10533.1	10533.8
ADPGK	2226.86	2122.62	4295.7	4124.99	2416.46	2335.15	3996.79	3970.86
ADPRHL1	115.665	281.241	168.115	188.341	138.865	118.326	195.06	195.239
ADPRHL2	1994.23	1904.09	2256.38	2183.14	1921.9	1914.92	2636.65	2636.75
ADPRM	244.418	130.027	255.076	229.625	134.689	141.488	133.57	133.424
ADRA1A	992.519	962.006	973.634	1030.29	1181.39	1292.4	2385.87	2385.14
ADRA2A	1153.59	1099.09	865.239	869.291	1168.15	1295.59	1155.11	1155.11
ADRB1	263.655	239.112	245.475	156.6	148.068	144.832	295.01	295.98
ADRB3	3286.66	3211.16	3652.43	3398.93	4686.62	4739.24	43.07	43.987
ADRBK1	221.222	193.163	285.515	177.954	332.979	182.06	257.66	257.979
ADRM1	42514.7	34624.4	29424.1	21636.6	49515.8	22384.7	39893.3	39893
ADSL	11212.5	18244.2	13229.1	15326	9372.68	7470.03	8018.6	8018.96
ADSS	7260.32	5729.58	3820.68	4665.86	4723.43	3906.78	5221.31	5221.84
ADSSL1	1471.39	1404.71	1577.65	1460.25	1052.53	1159.89	2425.09	2378.08
AEBP1	32.4239	36.0568	68.6834	69.3275	52.6969	28.8821	15376.7	15376.3
AEBP2	6671.04	5532.77	4803.86	6665.05	5254.59	5068	4201.92	4201.46
AEN	85.4942	99.0205	78.0935	103.793	84.7604	98.5241	80.99	80.545
AES	329.903	839.543	1077.21	1288.15	375.328	382.984	7355.04	7355.43
AFAP1	920.211	983.94	1520.17	1716.23	945.342	819.903	4691.15	4691.57
AFAP1L1	231.132	177.379	328.087	326.373	189.675	217.178	74.69	74.219
AFAP1L2	1770.66	1813.21	3142.71	3024.2	1891.04	1937.55	1288.82	1288.95
AFF1	474.634	439.639	110.56	119.877	292.826	283.779	363.44	363.355
AFF4	156.293	137.123	123.946	112.298	154.61	197.658	161.22	161.618
AFG3L2	28545.3	22696.3	14603	17939	28418.8	18447.3	27099.3	27099.4
AFMID	252.838	233.736	209.8	227.674	225.713	200.08	308.63	308.815
AFP	53.7346	53.5241	2345.61	2243.95	40.8644	45.5111	61.38	61.0021
AFTPH	9282.62	9697.13	5540.06	5730.65	7517.69	4943.57	2844.49	2844.66
AGA	8266.3	6577.29	6312.78	8400.97	7157.42	6693.62	12060	12059.2
AGAP3	31149.7	35023.9	16818.5	12769.5	17865.2	26984.5	16041.4	16041.1
AGBL5	1088.78	1450.25	1485.98	905.395	2218.22	2185.58	3004.53	3004.95
AGER	499.06	691.007	394.53	418.907	447.885	630.888	562.4	562.389
AGFG1	46995.3	16859.8	14263.8	31247.4	29583.1	33184.2	15566.7	15566.4
AGFG2	56.1224	69.1632	40.0537	50.1795	54.4292	49.2308	74.17	74.1715
AGGF1	338.099	302.437	294.023	415.342	310.613	170.573	407.14	407.822
AGK	486.421	703.479	1220.78	1167.86	474.04	269.55	879.42	879.724
AGL	2199.19	1809.29	1486.92	1182.63	2300.43	1201.79	544.07	535.683
AGMO	319.077	1483.42	1337	1127.74	151.935	54.904	54.55	54.0022
AGO3	184.337	262.507	214.505	186.147	206.286	123.983	458	458.332
AGO4	286.142	316.357	279.821	241.733	232.998	221.71	195.85	195.693
AGPAT1	8005.78	10916.4	10411	7127.51	8028.58	6822.6	14366.1	14366.3
AGPAT2	53365.2	36006.7	39447	42773.3	51643.7	46595.3	66772.6	66772.6
AGPAT3	6183.43	9821.91	6667.08	9359.78	6935	6130.81	2095.66	2095.41
AGPAT4	11238.2	14959.3	8432.12	7789.06	6259.68	5443.34	3419.35	3445.77
AGPAT5	4950.34	6757.16	5164.28	4687.81	5183.33	3372.98	4582.93	4582.58
AGPAT6	54630.3	50451.9	74811.1	57262	55008.6	37040.2	43065	43065.2
AGPAT9	39175.5	62835.2	49915.9	34677.9	32287.9	34896.9	2854.6	2854.47
AGPS	13908.8	8581.13	8824.15	12875.4	14406	8044.37	4160.99	4161
AGRN	35777.8	24381.2	53591.2	54944.1	31877.7	26021.5	1504.58	1504.54
AGRP	186.913	232.297	118.547	157.408	143.072	134.783	223.89	223.456
AGT	625.282	925.322	581.951	749.457	462.408	630.857	666.79	666.278
AGTPBP1	1986.4	1342.16	1342.87	1064.54	1364.83	993.039	428.66	428.88
AGTR1	6733.26	7758.86	7280.65	7893.91	6576.82	7849.99	8674.98	8674.94
AGTRAP	5017.24	5036.23	3959.28	3912.25	4247.77	4357.86	1426.12	1426.61
AGXT2L2	443.647	235.12	435.11	456.419	299.941	924.069	1702.51	1702.17
AHCTF1	1363.31	1409.66	1178.78	2134.3	1808.26	1071.04	1026.37	1026.27
AHCY	101818	56316	65132.9	23557.4	86341.1	86189.9	54450.4	54450.4
AHCYL1	11903.9	14677.9	13833.1	16243.2	14467.4	14416.8	35772.5	35772.3
AHCYL2	1129.32	1180.56	3100.06	2918.76	1165.32	1967.59	8293.99	8293.19
AHDC1	178.906	156.3	130.075	163.068	128.378	175.762	280.62	280.393
AHI1	142.532	192.638	168.983	203.865	142.175	70.5797	1581.75	1581.17
AHNAK	601.924	285.305	250.861	352.037	407.763	321.829	392.74	392.1
AHSA1	45059.3	38469	31387.7	66761.9	48786.9	26474.3	38019.6	38019.9
AHSA2	849.053	600.947	508.216	522.232	771.83	416.102	1442.72	1442.52
AHSP	229.588	249.013	222.37	238.36	230.446	182.873	295.16	295.859
AIDA	217.416	154.074	167.854	129.582	222.017	188.233	798.65	798.381
AIF1L	1179.05	1952.13	1379.5	1122.03	636.74	2435.58	6138.94	6138.18
AIFM1	15529.9	19061.1	16397.1	20550.7	16971.5	6839.97	9378.73	9378.24
AIFM2	7534.93	7597.21	2868.15	2904.53	5051.03	5607.31	2024.7	2024.18
AIFM3	7813.96	7877.45	875.505	830.234	2305.65	12630	67.83	67.7922
AIG1	68.5641	68.2581	59.69	83.8288	67.2361	97.3832	432.51	432.94
AIMP1	65133.4	62292.9	98503.1	74684.8	66104.2	47084.2	65760.9	65760.6
AIMP2	17029.1	11641.6	2475.02	2938.3	17427.4	7774.27	14784.1	14784.7
AIP	380.514	361.31	209.679	151.432	389.805	354.477	1410.38	1410.91
AJUBA	2443.79	2580.61	2884.92	2753.06	2364.51	2270.53	2834.5	2834.02
AK1	30675.6	15791.1	16462.5	19772.9	14711.4	30795	44843	44842.8
AK2	94240.7	89444.8	103226	91635.7	92566.4	59574.5	51626.4	51626.3
AK3	199.929	399.268	951.211	996.958	267.722	261.783	1422.58	1422.09
AK4	8011.76	8212.51	3892.15	3782.28	4030.25	3742.66	2089.96	2089.32
AK6	5654.08	4038.95	10049.1	9998.7	4712.54	2916.24	5287.96	5287.78
AK7	285.845	103.971	83.441	49.9806	102.084	117.732	99.72	99.347
AK8	5219.69	5356.91	1207.13	1440.5	4777.29	4501.86	4547.81	4547.99
AKAP10	4887.16	5835.76	3663.24	2742.51	4844.76	2909.8	4595.58	4595.59
AKAP11	1016.93	988.593	1014.43	1354.88	919.527	367.73	841.6	841.927
AKAP13	1909.9	1489.47	1073.29	900.347	664.766	1609.5	399.89	399.321
AKAP2	146.922	629.211	287.651	210.115	296.801	305.623	35365.8	35365.2
AKAP7	830.148	546.228	565.336	752.226	716.751	821.326	192.68	192.415
AKAP8	9191.17	7348.24	15392.5	15818.9	8184.92	8240.65	2789.88	2789.55
AKAP8L	1332.76	1446.61	1177.44	1161.1	1079.55	1170.78	779.89	779.657
AKD1	240.028	109.582	155.315	151.15	199.667	98.6491	884.43	884.51
AKIP1	6084.12	6142.57	9543.4	9412.55	4425.22	3235.68	36049.5	36049.1
AKIRIN1	1417.65	1440.63	1584.86	3345.43	1516.48	1750.94	1942.11	1942.53
AKIRIN2	6274.7	4465.12	3767.19	7404.95	5285.06	4310.18	6885.92	6885.57
AKR1A1	193370	124482	113875	92682.3	179843	190268	82044.5	82044.8
AKR1B1	198146	330623	212000	151347	211293	247029	36133.2	36134
AKR1E2	86.32	98.2964	77.2254	91.524	61.3894	64.9534	129.91	129.133
AKR7A2	919.269	987.203	1360.07	1079.25	882.421	1337.28	1442.48	1442.97
AKR7A3	406.788	445.875	2559.12	2174.79	591.111	308.185	118.53	118.669
AKT1	3397.47	3321.95	2574.83	2539.74	2236.86	2237.44	6600.77	6742.39
AKT1S1	9740.98	7859.27	8572.79	7317.24	11320.7	7866.94	14676.5	14676.5
AKT2	106.769	100.712	62.8434	64.4557	60.6796	63.281	113.61	113.71
AKT3	95.0633	46.51	1342.55	1243.09	59.4715	55.1072	248.62	248.532
AKTIP	2615.76	2657.05	2000.14	3718.31	2218.74	1300.6	823.87	823.997
ALAD	78642.3	87228.9	64613.1	82794.1	55590.7	67846.8	12196.2	12196.3
ALAS1	36302.8	47505.1	42564.3	28402.1	33608.4	15668.8	13314.4	13314.1
ALCAM	497.22	776.371	988.027	951.785	491.224	611.056	8412.57	8412.59
ALDH16A1	3229.45	3374.26	1737.66	1652.99	2190.27	2042.8	6875.48	6875.49
ALDH18A1	8800.57	8322.26	23250.5	22660.1	7101.56	6615.65	28174.1	28174.2
ALDH1A2	425.289	248.053	122.436	130.596	218.196	188.593	178.33	178.158
ALDH1L1	75.162	138.969	82.2083	96.8173	71.0255	61.8276	78.72	78.17
ALDH1L2	3661.22	3658.92	2708.29	3364.07	2614.43	1635.32	6346.4	6346.75
ALDH2	74564.8	87817.7	66417.6	71925.2	71587.3	63552.2	31078.5	31078.3
ALDH3A1	144.929	98.2874	125.281	115.137	87.1424	96.8361	148.53	148.616
ALDH3A2	18324.6	19607.4	14630.2	18597.2	15415.1	14862.3	61082.6	61082.8
ALDH3B1	2983.53	2971.26	1153.93	1090.81	2329.71	2428.87	4613.53	4613.04
ALDH4A1	59411.4	54377.6	9799.36	10392.9	48898.4	48118.2	35896.2	35896.5
ALDH5A1	402.049	662.698	368.158	290.567	180.889	124.03	76.1	76.3677
ALDH6A1	66.9124	42.1296	41.6684	90.6826	66.7256	52.169	52.99	52.3671
ALDH7A1	535.712	1049.87	659.697	754.796	679.182	457.627	2529.17	2529.54
ALDH8A1	689.6	603.11	169.816	170.614	236.803	329.471	899.51	899.164
ALDH9A1	8042.87	8175.36	2188.28	2256.4	5588.05	12586.7	25195.2	25195
ALDOA	528928	440025	389772	289085	549549	677359	291565	291565
ALDOB	445.173	443.974	111.116	127.449	244.645	231.86	362.1	362.8
ALDOC	43078.5	36325.5	39199.6	40524.7	30860.7	46417.5	14542.9	14542.5
ALG1	5543.15	5321.23	3168.57	3826.04	4263.67	3008.08	4113.18	4087.76
ALG10	1194.11	1174.77	1515.55	2155.64	1201.85	1379.01	1753.87	1753.18
ALG11	6334.88	8255.85	7707.61	9638.24	7560.4	3453.3	2657.01	2657.52
ALG12	306.869	428.899	291.87	163.014	190.85	238.136	247.18	247.9
ALG14	9657.19	6785.72	6998.85	5528.61	8593.97	8764.48	9080.74	9080.14
ALG2	3590.81	4487.74	3627.48	1687.3	3734.05	2358.86	2497.3	2497.85
ALG3	2199.95	2770.55	1864.92	2975.45	2507.21	1597.52	1204.11	1204.99
ALG5	15132.9	24466.1	23244.1	21532.9	19006.2	8602.54	7494.61	7494.96
ALG6	1164.35	1185.96	1481.82	1623.12	1416.3	1057.62	332.85	332.273
ALG8	12094.1	11933.5	11913.5	14420.7	11936.1	12024.7	6169.85	6169.61
ALKBH1	4633.99	5084.45	2770.84	6575.7	4262.66	3001.94	5287.92	5287.27
ALKBH2	213.682	199.371	200.894	198.576	249.688	220.788	252.36	252.001
ALKBH3	642.804	547.558	530.491	190.105	628.99	481.868	1529.08	1529.1
ALKBH4	42243.6	45355.3	30625	53815	40967.4	41494.7	40431.3	40431.9
ALKBH5	477.112	299.297	610.617	608.35	357.355	217.366	521.6	515.788
ALKBH6	9392.33	9791.09	7791.99	6976.79	11259.4	7161.03	5742.93	5742.14
ALKBH7	28415.7	28872.4	22035.6	17199.3	30344.5	29160.7	27092.7	27092.8
ALKBH8	862.59	707.561	642.926	265.587	1090.47	751.105	825.9	825.197
ALMS1	927.464	938.02	1351.3	1190.1	821.743	667.178	938.13	938.021
ALOX12B	3374.92	4290.27	2950.78	1894.69	2749.53	1916.51	2159.2	2159.67
ALOX12E	117.595	123.085	107.643	90.2236	179.575	241.434	121.83	121.43
ALPI	40823.6	41942	715.655	704.592	10517	25572.9	455.84	455.082
ALS2	195.136	100.921	375.784	376.797	155.569	83.5048	142.51	142.85
ALS2CL	16160.5	11355.7	10325	7566.46	15197.6	31191.8	1981.68	1981.51
ALYREF	45972.8	51358.5	35285.7	24531	47848.6	40305.4	27022.6	27022
AMBP	176.338	178.112	257.65	147.624	213.51	174.168	178.7	178.471
AMBRA1	4315.79	4532.65	3437.96	2514.77	3637.78	3198.39	4843.21	4843.97
AMD1	3154.9	2735.6	2690.58	8860.58	2896.59	2251.96	1999.27	1999.95
AMDHD1	525.173	560.294	1455.74	1539.86	532.135	577.672	129.9	129.78
AMDHD2	2232.04	2432.23	1690.9	7791.55	1750.07	1517.29	4758.71	4758.66
AMFR	6811.96	6012.92	6652.5	8233.63	7940.23	5767.28	12806.9	12806.5
AMH	1802.53	1761.3	1416.45	1808.98	2386.75	1948.6	2358.58	2358.32
AMIGO1	417.677	632.759	761.42	468.704	406.494	488.635	466.33	466.42
AMIGO2	1349.11	1388.72	1271.84	1568.93	791.644	472.178	5131.86	5131.56
AMMECR1	204.597	206.833	207.818	183.06	230.079	214.356	1129.12	1182.41
AMMECR1L	50.3234	52.7457	99.012	72.3395	45.2417	40.0098	41.6	41.2139
AMN	6870.1	3355.04	11440.2	10266.1	5045.3	14154.8	93.05	93.6516
AMN1	272.82	179.189	294.118	277.525	218.305	282.147	128.48	128.032
AMOT	129.983	127.167	128.425	90.958	138.695	97.8676	131.83	131.622
AMOTL1	1000.2	1042.33	906.179	894.947	2063.4	1938.17	22466.1	22934.3
AMOTL2	82.6485	80.1089	56.4709	60.231	68.2841	66.4372	328.09	329.774
AMPD1	143.358	158.744	100.907	114.105	106.662	93.1634	87.95	87.74
AMPD2	1979.12	1964.42	7052.29	8430.26	2487.9	950.685	25257.4	25257
AMT	11475.6	7759.24	4482.7	8276.03	7642.59	9824.46	6254.58	6254.79
AMY2B	734.977	396.779	313.728	409.039	597.824	1812.05	391.37	391.257
AMZ2	29544.5	27741.5	22351	16876.3	25244.4	21288.8	66331.7	66331.7
ANAPC1	6083.5	5404.58	4647.36	6339.05	7592.11	5749.12	3126.58	3126.99
ANAPC10	4284.06	3642.68	2766.57	2175.63	4024.17	3327.61	3114.69	3114.76
ANAPC11	42675.8	42763.4	27883.7	21312	36275	31821.6	41309.4	41309.2
ANAPC13	3947.36	3875.75	3675.4	4998.47	4488.27	4538.28	6546.18	6546.98
ANAPC15	2156.74	2222.22	1919.59	2157.84	2330.51	1868.32	3052.89	3052.52
ANAPC16	7194.53	4248.91	4825.53	5084.88	5965.74	4915.32	15581.7	15581.5
ANAPC4	12763.8	15434.8	11038.5	6718.2	10736.8	7734.98	14316.4	14316.8
ANAPC5	12396.8	9935.07	7678.74	10273.2	10998.1	9387.21	11731.2	11731.1
ANAPC7	7817.71	7744.23	6944.49	7150.55	8520.53	5833	9864.19	9864.92
ANG	207.299	127.683	80.4374	68.8055	214.066	303.84	349.54	349.828
ANG2	2371.74	2423.27	427.296	438.252	2803.71	2853.24	794.7	794.803
ANGEL2	70.0183	95.7533	75.8018	281.327	103.801	44.3858	156.42	156.6
ANGPT4	97.9718	91.1557	124.207	112.147	50.516	93.1477	231.28	231.097
ANGPTL2	136.796	600.675	405.763	473.992	118.603	71.1893	13047.6	13047.2
ANK3	1579.81	1648.78	1825.63	1707.26	721.485	731.84	346.32	346.21
ANKFN1	77.1368	113.239	84.9688	94.8056	48.5671	70.1577	103.5	103.096
ANKFY1	227.111	132.905	337.973	329.701	140.288	98.3521	348.83	348.467
ANKH	4899.31	4756.15	10717.5	13579.6	3892.1	3940.26	3066.43	3090.08
ANKIB1	127.81	154.002	139.589	196.082	78.3261	63.1404	437.9	437.756
ANKLE2	5384.74	6323.36	3661.73	4041.52	4283.56	3685.51	3515.59	3515.38
ANKMY2	347.578	606.694	621.936	1228.43	337.278	237.792	1051.49	1051.1
ANKRA2	770.857	813.188	983.791	1069.27	1193.9	783.144	1177.72	1177.08
ANKRD1	43.932	783.557	2157.17	1788.55	701.423	705.807	31290.5	31290.9
ANKRD10	3701.5	3239.46	3286.42	3172.64	2916.81	1433.44	3341.57	3341.7
ANKRD11	433.53	441.37	641.26	638.442	298.115	241.434	1027.25	1027.05
ANKRD12	3376.82	3561.43	6792.29	6657.2	3543.02	1967.04	10422.6	10422.4
ANKRD13A	1659.27	1684.94	1640.12	1857.76	896.821	1088.67	1217.05	1217.52
ANKRD13C	65.7454	82.603	44.3768	31.8662	51.8616	50.2623	82.34	82.2346
ANKRD13D	3102.6	3556.5	2547.35	2207.38	2977.35	3180.62	6960.93	6960.81
ANKRD16	9282.17	9132.92	5388.61	3853.76	8684.65	5846.82	6484.69	6484.04
ANKRD17	9037.05	10096.8	8223.81	10426.7	7186.31	5844.77	9294.18	9294.71
ANKRD2	58.196	51.0986	91.983	59.3892	68.5817	96.4298	161.33	161.106
ANKRD26	957.141	1057.27	724.995	638.964	612.208	478.32	860.88	860.519
ANKRD27	11797.6	11382.2	6669.69	10665.8	7556.13	5769.71	15487.2	15487.3
ANKRD28	106.904	121.538	86.2709	89.0574	94.2573	65.4535	245.21	245.877
ANKRD29	26.4813	27.6309	6125.24	5825.01	28.5525	23.4432	583.43	583.673
ANKRD31	871.486	803.462	144.919	116.443	204.523	330.143	172.43	172.308
ANKRD32	2112.97	2141.68	2799.07	2688.8	1699.57	1716.58	532.78	532.222
ANKRD34A	244.014	347.454	194.348	254.179	189.938	161.664	272.28	272.885
ANKRD35	386.77	216.25	706.208	695.445	283.468	166.041	557.42	557.953
ANKRD37	10556.6	4241.55	33868.7	33225.9	2407.78	6237.04	494.71	494.94
ANKRD39	3782.78	5856.6	3888.04	2449.07	3645.39	2286.48	5419.77	5419.88
ANKRD40	5335.43	6570.76	5562.63	5482.91	5230.2	3949.32	7176.47	7176.69
ANKRD42	788.819	768.433	569.954	958.726	612.116	529.442	2392.11	2392.3
ANKRD44	356.268	279.051	169.695	171.665	256.524	186.045	97.87	97.274
ANKRD46	6009.76	5510.89	3849.47	5811.57	5585.22	4544.53	3782.3	3782.68
ANKRD49	1225.9	1347.65	1789.85	1668.38	1088.06	1177.1	727.66	727.56
ANKRD50	793.685	497.709	576.586	1180.15	660.188	344.928	2196.52	2196.13
ANKRD52	25.5298	54.2934	1438.39	1243.17	23.8041	29.3978	51.7	51.9
ANKRD54	522.435	1415.75	943.633	1055.02	422.565	396.894	1093.46	1093.76
ANKRD6	251.868	141.295	174.66	117.245	146.738	170.714	1374.21	1374.02
ANKRD9	9301.63	9205.7	6898.78	8771.54	9336.49	9458	9116.1	9116.02
ANKS1B	101.733	126.172	158.058	143.578	38.7454	45.7143	35.8	35.062
ANKS3	4409.28	6326.32	5251.68	4051.96	5850.03	5096.2	18144.4	18144.2
ANKS4B	306.716	455.688	280.585	199.758	196.79	259.423	473.91	473.09
ANKZF1	5692.19	5858.63	6231.79	6301.29	8162.37	6473.11	9358.97	9358.86
ANLN	1118.87	1125.13	1930.84	2078.64	939.603	697.858	1785.81	1785.14
ANO10	743.828	998.712	581.812	488.689	608.899	541.21	2923.42	2923.29
ANO6	839.879	859.115	1382.35	1239.06	706.033	767.547	1084.34	1084.18
ANO9	163.161	217.925	190.616	157.017	132.647	180.044	93.37	93.6106
ANP32A	6759.39	13925.4	10290.3	9264.77	7289.06	7061.55	7106.42	7106.96
ANP32B	12779.5	12275.4	11775.8	15111.3	9508.11	10801.6	10111.8	10111.4
ANP32E	3523.46	3606.6	4866.72	4733.83	4151.98	4196.58	1633.8	1693.62
ANPEP	515.864	524.447	3897.85	3542.99	626.005	380.03	6324.35	6324.35
ANTXR2	435.047	576.221	801.926	1556.96	664.905	365.73	27957.5	27957.2
ANXA1	29254.1	39543.2	55941.5	53947.5	20142.3	27663.6	104493	104493
ANXA11	404.087	426.862	343.07	455.165	236.664	303.668	914.29	914.986
ANXA13	447.606	387.221	409.861	166.571	559.11	446.843	575.55	575.794
ANXA2	337488	322306	243477	173516	381051	438072	453096	453095
ANXA3	1280.97	1219.09	6558.35	4873.03	1456.05	1293.32	14932.9	14932.8
ANXA4	10742.9	15059.4	9243.09	12209.2	10132	9103.33	76243.6	76243.8
ANXA5	7832.31	16280.6	12055.4	13066.6	7805.07	5296.25	163511	163510
ANXA6	105665	71795.9	104449	86582.3	86722	94129.3	87032.7	87032.6
ANXA7	4027.73	3014.38	4904.96	4826.35	3703.52	3127.34	11830.1	11830.1
ANXA8L1	199712	256467	352475	350945	194080	235300	99591.1	99591.7
AOX1	8025.25	4878.55	3401.29	4064.47	4477.24	5188.72	19607	19607.4
AP1AR	380.72	316.131	833.013	839.971	473.529	279.131	479.9	479.563
AP1B1	333.359	266.064	321.558	342.758	226.858	333.8	131.75	131.601
AP1G1	5863.3	11786.1	7294.89	8504.99	5886.78	4651.81	11333.9	11333.9
AP1G2	99.7222	138.634	81.3402	91.3328	65.9677	85.4427	62.19	62.146
AP1M1	7581.4	15646.4	10717.9	11239	9649.3	6667.19	47143.3	47143
AP1M2	81183.4	93015.4	90105.4	74927.8	91893.8	74387.5	269.42	269.006
AP1S1	9599.85	12123.2	12316.4	15263.2	14770.2	11054.9	14899.3	14900
AP1S2	936.585	992.881	1148.47	1806.97	918.645	592.238	14738.5	14738.4
AP1S3	871.522	883.154	1112.04	2825.63	1150.7	1052.26	660.06	660.21
AP2A1	1589.77	1408.72	1290.11	1147.15	1379.41	1550.43	1208.13	1208.86
AP2A2	93868.5	60774.6	92665.5	63269.7	100340	111245	91127.5	91127.4
AP2B1	52738.9	32008.3	21453.4	23180.8	29756.7	37204.4	31613.7	31613.6
AP2M1	181118	192318	177666	237825	176370	149079	170546	170546
AP2S1	28652.6	19414.1	16989.9	26942.6	26509.9	28254	12869.4	12869.9
AP3B1	28168.5	24059.6	16535.1	22880.5	20518.2	19137.7	19493.2	19493
AP3B2	200.827	194.24	387.61	378.58	139.963	117.544	204.59	204.65
AP3D1	124064	85941.8	116610	133614	88747.6	74871.8	85857	85856.6
AP3M1	12510.5	21872.7	13147.3	17934.9	11426.6	10364.8	17673.7	17673.4
AP3S1	1626.05	1695.05	1440.29	1969.54	1731.42	1474.41	3369.22	3369.14
AP3S2	668.926	767.547	481.339	560.817	414.445	380.202	462.21	462.747
AP4B1	695.336	570.863	450.053	957.931	600.283	285.507	965.76	965.277
AP4E1	404.347	285.658	518.271	504.962	422.487	227.18	444.33	444.665
AP4M1	1346.24	1835.88	1588.78	1148.51	997.621	1795.66	2012.49	2012.8
AP4S1	618.396	606.198	1809.23	1754.58	770.949	754.548	1506.37	1506.6
AP5B1	3952.79	5185.93	4344.45	2868.23	4158.66	1883.9	6208.78	6208.15
AP5M1	697.822	336.268	245.34	195.987	512.306	313.967	599.41	602.002
AP5S1	9934.13	9974.86	10204.9	10253	7068.82	7365.12	23447	23801.4
APAF1	100.629	102.966	116.29	121.899	104.002	69.7045	67.64	67.6572
APBA3	82119.6	74251.2	82008.2	67760.8	73518.9	66896.8	97094	97094.3
APBB1	4086.69	3932.14	1260.11	1192.97	2613.05	2787.54	36113.2	36113.2
APBB2	75.548	109.003	87.4168	39.99	52.0782	52.419	243.18	243.48
APBB3	3473.91	4067.42	2795.06	2104.47	3540.56	2559.31	4451.01	4418.97
APC	1645.39	1751.32	1443.32	1489.59	1454.64	1477.16	4365.01	4396.77
APCDD1	697.993	489.02	344.632	331.66	716.272	382.625	488.76	488.09
APCDD1L	65.916	86.8115	85.5591	68.4537	89.6481	106.088	70.83	70.979
APEH	36481.7	29945.6	27104.5	35032.6	39730.2	41101.9	44724.1	44724.4
APEX1	25998.9	24176.8	16656	12477.5	24151.7	14470.1	19140.8	19140.4
APEX2	8276.25	9812.43	5472.71	7427.27	5295.04	3290.43	3540.56	3540.36
APH1A	22514.4	32848	29688.9	31697.1	25172.5	23731.1	20263.9	20263.7
APH1B	171.482	76.132	256.825	256.963	174.718	177.121	157.74	157.021
API5	1376.09	1495.22	2305.85	2291.15	1231.24	1212.08	1076.46	1076.86
APIP	12285	8339.89	7077.45	4684.26	10299.4	11335.8	5811.05	5811.59
APITD1	21794.7	29291.6	49715.7	37436.4	20143.6	13253.9	23198.8	23198.7
APLF	404.85	275.223	463.983	476.001	322.662	319.469	914.64	914.712
APLN	171.419	242.515	146.673	107.396	133.652	120.92	125.06	125.185
APLP1	776.781	490.731	358.4	449.818	537.641	835.501	1762.83	1762.39
APLP2	17508.2	28592.7	32120.8	24835.1	18290.6	19872.7	23679.5	23679.2
APMAP	1852.79	1960.02	2170.44	2190.87	2378.12	2490.59	1046.47	1046.7
APOA1	6651.76	2819.4	3108.27	3478.22	2710.39	12916	18074	18074.4
APOA1BP	3747.03	4852.09	5605.81	5499.17	3914.05	4524.82	8531.42	8531.59
APOA2	7852.66	8243.41	17040.8	17753.5	5738.59	5395.6	10194.6	10194.6
APOA5	67.5318	56.6374	71.0272	66.4343	87.7456	40.0098	60.52	60.06
APOBEC3B	1277.29	1267.22	1349.92	1450.99	1035.69	1052.24	11148.5	11148
APOBR	666.924	398.969	562.698	510.852	185.004	148.958	28.07	28.29
APOC4	124.453	212.286	1488.61	1360.92	107.327	126.156	122.77	122.062
APOE	6424.13	31877	30156.1	37113.9	22281.2	22521.5	18746	18745
APOM	4570.16	4470.39	5502.45	16061.3	5350.09	3600.64	4414.54	4414.12
APOO	8137.36	7692.65	11549.5	9785.19	8151.01	5445.47	4329.38	4329.42
APOOL	1369.88	523.005	314.18	299.373	808.658	709.579	2231.65	2231.43
APOPT1	25621.3	21758.5	20065	24076.2	31365.6	21325.2	16767.4	16767.3
APP	19024.8	26998.7	26481	26963	17103.7	23223.2	63212.6	63212.3
APPBP2	5412.16	3505.82	2971.29	6704.19	5569.05	4504.88	2961.02	2961.9
APPL1	2411.68	1958.23	1262.22	588.561	2148.82	1523.87	3331.49	3331.08
APPL2	1672.73	1602.82	1582.74	1565.71	1247.48	1219.24	6176.99	6176.87
APRT	22193.6	36813.5	32370.6	23280.6	20773.2	22869.8	83636.2	83636
APTX	2293.12	2295.49	2694.83	3039.64	3955.06	2710.04	2744.04	2792.46
AQP11	21209.8	7617.81	4721.53	5551.23	12339.7	21010	52.76	52.6146
AQP2	892.572	650.443	328.312	252.546	678.532	787.239	765.12	765.75
AQP3	82116.6	86858.8	31569.1	30268.6	28813.5	54715.7	154.4	154.551
AQP4	2953.28	2632.73	2916.75	3305.66	3431.56	3314.75	4366.44	4366.78
AQP5	308.565	453.95	349.216	363.29	204.229	416.93	4852.78	4852.76
AQP8	1102.31	1143.23	1863.33	1713.41	1828.94	1977.66	1210.8	1210.37
AQR	10217.4	6758.9	4760.3	12565.8	8300.43	6722.36	8269.51	8269.74
ARAF	7822.91	6622.98	4886.97	5798.39	7874.49	6005.62	12207.1	12207.2
ARAP1	2255.97	2338.22	2165.39	3172.17	1928.98	1325.18	5405.41	5405.92
ARCN1	4190.82	5666.23	5676.68	6483.37	4565.17	4499.68	7454.9	7454.33
AREL1	392.803	353.101	243.014	648.54	361.577	214.427	870.55	870.53
ARF1	10939.6	12694.4	7441.58	7791.7	8951.75	8430.87	10641.9	10641.1
ARF3	1302.63	1304.98	1034.71	895.658	923.115	627.95	897.4	897.583
ARF4	12394.6	9230.71	18759.8	18975.8	11931.3	7787.51	19756.6	19756.1
ARF5	29170.9	40636.7	37456.6	29096.3	27171.6	27009	18085.7	18085.2
ARFGAP1	656.332	346.992	912.131	956.99	585.125	297.229	1340.26	1340.13
ARFGAP2	19444.7	22039.6	18932.4	19971.5	20126.9	14911	23848	23848.5
ARFGAP3	5481.73	8448.4	7215.73	6159.72	3939.01	4714.12	5937.76	5937.99
ARFGEF1	1634.57	1550.77	1284.1	1654.52	1592.41	971.987	1504.6	1504.49
ARFGEF2	3031.03	3147.3	3005.2	3042.43	2642.1	2702.44	724.99	724.935
ARFIP1	6609.07	7853.31	5720.86	7463.63	6359.35	5403.38	9998.43	9998.21
ARFIP2	9965.3	8811.09	14177.6	15139.2	11061.8	7516.76	10105.5	10105.7
ARFRP1	2304.96	2997.5	2287.65	4148.7	2435.32	1728.36	5196.1	5196.46
ARG1	21234.3	24802.9	20248.7	22113.8	26982.6	22256.2	30852.2	30852.6
ARG2	41505.2	19606.1	27970.1	26956.3	32375.4	23199.3	1187.28	1187.3
ARGLU1	1894.43	2417.16	1566.75	2022.68	1488.47	2742.4	1580.2	1580.57
ARHGAP1	17527.4	33815.2	19639	19355.2	13768.2	11106	18793.9	18793.3
ARHGAP10	13383	15368.8	9516.56	12741.7	10223.8	8775.14	11444.2	11444.9
ARHGAP11A	140.288	168.817	158.479	118.952	239.263	156.991	99.74	99.527
ARHGAP12	1568.02	1646.02	1794.26	1906.43	1360.87	1202.95	1717.06	1717.54
ARHGAP17	2089.2	1981.11	4349.29	4424.81	2153.8	2252.81	3607.61	3607.68
ARHGAP18	4001.2	4480.13	2841.9	2976.75	3762.61	3648.92	1219.97	1219.37
ARHGAP19	131.76	100.306	120.281	100.849	102.687	94.57	169.73	169.979
ARHGAP21	2382.94	2411.79	4110.19	4143.43	2070.82	2077.79	2346.21	2346.81
ARHGAP22	62.7023	106.994	70.6279	79.9659	59.0075	60.2803	226.46	226.346
ARHGAP24	66.0596	1442.78	1914.26	1912.2	347.317	349.856	915.62	915.645
ARHGAP26	2100.4	2178.3	6931.19	6811.06	1649.81	1652.72	490.77	490.24
ARHGAP27	2288.06	2251.04	2019.84	2087.49	1503.01	1234.24	1797.09	1797.46
ARHGAP28	284.544	475.047	307.287	606.17	184.246	260.829	325.33	325.743
ARHGAP29	5803.37	4992.4	4492.56	5294.39	5045.09	5539.96	8805.4	8805.65
ARHGAP30	407.749	355.771	160.423	118.869	151.532	194.657	336.81	336.565
ARHGAP31	195.477	146.969	113.598	129.758	188.747	159.577	3408.39	3408.78
ARHGAP32	2204.49	2119.02	6810.99	6891.42	3222.1	2286.57	3012.63	3012.31
ARHGAP35	828.182	874.088	587.403	602.382	653.042	472.225	1902.04	1902.47
ARHGAP4	61.5982	66.4752	77.1511	64.8891	60.3686	59.0144	48.01	48.922
ARHGAP42	138.879	198.303	225.374	177.571	134.812	79.285	147.73	147.945
ARHGAP6	299.059	479.608	311.402	348.374	155.956	79.0662	4610.85	4610.94
ARHGDIA	1981.39	2192.6	2229.81	2554.58	2512.14	2119.25	3681.69	3681.97
ARHGDIB	34614.7	127374	98206.6	94944.2	30888.7	13826.2	246.16	246.729
ARHGEF1	38877.9	45831.7	33234.5	38942.9	34125.1	30723.9	54577.1	54577.9
ARHGEF10L	2787.12	2726.65	6279.98	6822.5	2966.63	2917.58	38956.3	38956.3
ARHGEF12	3930.79	4117.66	3459.49	3456.56	3103.9	3104.74	581.64	586.245
ARHGEF16	26985.2	20442.5	17654.5	13036.2	23962.1	27251.7	4368.77	4368.67
ARHGEF17	378.979	855.489	736.558	555.868	502.793	190.937	24148.2	24148.8
ARHGEF2	3458.12	5121.52	4432.16	4563.23	3057.02	1698.26	27497.3	27497.9
ARHGEF25	950.867	738.703	644.489	731.488	524.525	765.484	9486.73	9486.26
ARHGEF26	367.551	372.56	317.34	194.813	332.855	186.936	77.9	77.481
ARHGEF3	896.486	321.769	516.12	519.197	472.617	564.231	234.17	234.319
ARHGEF37	118.834	129.9	155.493	138.292	107.312	98.7272	42.47	42.0775
ARHGEF39	795.345	747.381	1233.75	1743.5	1233.54	918.756	836.97	836.929
ARHGEF4	36.3467	51.0986	2534.12	2442.54	32.3884	27.3504	35.05	35.2834
ARHGEF40	340.908	346.178	1064.12	1039.89	855.508	1116.79	22192	22192
ARHGEF5	3509.23	9190.83	7208.89	12527.8	3719.03	2632	2813.91	2813.42
ARHGEF7	308.44	249.058	242.315	214.074	142.36	178.434	95.35	95.6135
ARID1A	1044.87	1102.05	739.55	736.911	655.392	665.316	784.07	751.395
ARID2	2156.37	2129.04	2977.05	2967.21	2715.33	1963.59	2278.62	2278.24
ARID3A	13231.8	17577.1	14872.8	15036	12083	11720.4	469.07	469.374
ARID3B	276.806	277.965	278.675	241.202	348.91	300.292	236.3	236.259
ARID4A	65.6287	100.686	119.536	111.68	82.4094	85.9585	143	143.666
ARID4B	1214.27	1279.94	1241.63	1343.4	1243.66	1159.1	2881.25	2881.43
ARID5A	520.577	1301.72	761.525	846.901	620.994	420.181	2567.5	2567.37
ARID5B	203.861	311.56	266.174	165.546	87.5445	119.248	4544.73	4544.02
ARIH1	1724.31	1612.39	1486.83	2893.47	1796.55	1627.08	3981.05	3955.97
ARIH2	1359.22	1434.28	959.345	1008.33	1262.73	895.125	2565.41	2565.25
ARL1	18607.5	21644.7	21128.3	34667.1	20606.3	14605.9	20651.7	20651.3
ARL10	1405	529.575	1237.88	1194	1626.61	1590.26	971.41	971.8
ARL13B	826.36	547.097	493.527	1453.29	572.241	635.796	1240.94	1240.03
ARL14EP	35809.3	25052.3	45706.1	43851.2	24345	18324.4	16718.8	16718.4
ARL14EPL	7766.99	7127.26	2192.73	1942.09	3812.21	7540.86	136.47	136.72
ARL15	469.23	422.253	409.119	435.689	332.777	366.84	115.5	115.77
ARL16	406.995	404.155	346.664	292.221	433.392	398.441	539.76	539.777
ARL2	18172.5	16498.7	13050.1	16927.2	19466.3	14553.2	44603.9	44603.3
ARL2BP	2720.65	2830.19	5273.45	5177.95	2325.84	2401.71	9499.78	9499.22
ARL3	9262.25	7219.78	5417.55	8295.77	6288.62	7746.59	32907.5	32907.1
ARL4A	457.929	420.298	149.711	132.858	235.179	154.178	473.85	473.913
ARL4C	19175.8	9420.15	22962.3	21036.9	13708.7	9786.31	61063.9	61064
ARL4D	1271.15	1337.8	2157.26	2290.88	954.792	978.505	1348.24	1348.15
ARL5A	6900.14	6936.48	13606.9	13608.5	5533.84	3642.78	4577.87	4609.35
ARL5B	298.619	151.73	229.714	293.313	284.504	170.182	50.98	50.5191
ARL6	308.108	311.478	259.741	262.268	151.43	160.128	539.2	514.26
ARL6IP1	49509.5	48583.1	34072.9	35381.8	38658.3	39314.5	30239	30239
ARL6IP4	15837.8	17884.8	15169.8	9904.44	19780.3	19132.8	26138.6	26138.8
ARL6IP5	1359.84	1462.69	1553.1	1005.69	1480.37	1510.85	10147.4	10148
ARL6IP6	5960.6	4536.22	4751.59	6201.81	5728.82	4243.66	3361.92	3361.91
ARL8A	237.56	215.481	226.155	156.482	192.304	206.925	333.71	333.42
ARL8B	9117.72	5079.73	10411.1	9526.6	7197.29	6077.3	3242.3	3242.7
ARMC1	1161.37	1065.55	756.264	506.915	916.928	779.8	771.7	771.855
ARMC10	4268.45	11967.6	6951.61	2839.78	4177.7	4658.67	11696.6	11696.5
ARMC5	1847.95	1897.22	3822.12	3776.7	1825.5	1926.27	2973.6	2973.83
ARMC6	4693.53	5281.66	3478.34	3979.72	5149.69	3204.31	6724.23	6724.86
ARMC7	892.877	987.399	810.485	456.367	960.005	519.08	924.85	924.415
ARMC8	1783.2	1645.89	3054.21	3143.69	1429.7	1236.41	668.11	668.964
ARMC9	164.471	153.848	172.004	142.193	188.344	120.639	573.23	573.238
ARMCX2	371.95	201.018	180.858	227.032	225.435	516.657	2776.09	2776.21
ARMCX3	1486.59	1413.48	1093.14	1305.27	1228.44	971.065	2306.97	2306.64
ARMCX5	522.821	342.657	725.548	734.403	491.162	274.973	374.83	374.267
ARMCX6	655.3	729.978	943.434	937.828	221.259	434.716	16758.8	16758.8
ARNT	64.9734	71.6339	66.1833	57.8211	49.3095	75.4403	194.77	194.367
ARNTL	256.815	229.573	374.607	367.947	213.2	89.3812	832.14	832.484
ARPC1A	141084	142484	109512	99310	124019	131105	57204.4	57204.6
ARPC1B	143331	214232	194169	144106	122244	202195	145938	145937
ARPC2	72240	52685.9	39559	28300.8	57653.8	58705.7	88169.8	88169.3
ARPC3	18369.9	17826.9	21228.2	14884.1	14256.4	13477.2	10569.6	10570
ARPC4	4507.96	5801.95	4224.83	4584.31	5927.96	4862.39	3266.46	3266.81
ARPC5	4573.67	6464.12	5623.36	5429.73	4033.65	2402.68	11946.3	11946.4
ARPC5L	35680.4	34294.9	30763	33736.1	44642.8	34694.6	16673.8	16673.5
ARPIN	6801.25	9591.15	3962.65	4004.76	4170.86	3593.33	9678.9	9678.27
ARPM1	248.511	339.182	242.302	273.673	300.08	145.129	1513.84	1513.42
ARPP19	3788.7	1763.28	2449.49	4949.29	3630.25	2956.96	4406.6	4406.4
ARRB1	1127.78	1334.39	283.553	305.335	692.839	706.066	194.81	194.417
ARRB2	2891.39	2855.73	699.369	1823.46	2339.51	1812.65	576.45	576.205
ARRDC1	24923.8	17477.3	55554.2	58180.4	28814.7	22365.4	18878.8	18878.8
ARRDC2	34094.6	20300.6	22382.9	18588.5	27515.4	32572.8	23718.8	23718.1
ARRDC3	1153.36	411.884	412.795	468.826	767.561	1384.18	97.28	97.18
ARRDC4	113.107	79.5078	78.5449	53.6293	90.406	93.5541	250.22	250.052
ARSA	13177.1	39436.5	35430.6	35514.4	11426.6	29262	15801.9	15801.4
ARSB	3160.31	3139.99	6286.49	6628.86	2283.37	2255.57	4703.73	4703.12
ARSE	2653.24	2530.2	2601.71	2493.29	1840.04	2845.4	1450.06	1450.9
ARSG	110.36	98.8756	83.7361	69.8841	120.629	42.2447	1394.47	1394
ARSI	186.518	126.995	130.96	194.331	177.92	94.8357	71.62	71.725
ARSK	317.165	189.126	147.385	185.282	161.091	126.984	83.71	83.832
ART1	52.9087	71.6701	43.856	50.8067	22.4739	26.1939	55.84	55.8775
ARTN	80.3056	82.9017	110.871	100.29	44.4683	99.4618	468.71	468.462
ARV1	774.026	1078.55	821.77	873.406	1051.69	581.095	3047.63	3047.86
ARVCF	584.132	576.23	602.299	618.277	483.088	647.049	318.3	318.023
AS3MT	6631.31	8901.72	8702.44	8634.82	3354.07	4955.05	559.8	559.902
ASAH1	21896.2	10310.7	5480.37	5571.56	14802.5	8895.02	31522.7	31522.7
ASAH2	535.685	213.888	195.841	194.629	506.691	216.506	42.24	42.9706
ASAP1	214.068	197.082	185.268	142.912	176.404	133.783	375.31	375.897
ASB1	5709.99	4915.01	3638.35	2585.34	4320.94	6154.71	3858.63	3858.42
ASB10	358.907	420.798	241.781	357.59	326.745	270.285	435	435.162
ASB11	1503.8	1542.57	1422.76	1343.3	1795.05	1845.39	428.92	428.823
ASB12	91.9305	77.8878	56.3912	60.5214	76.0988	98.3209	174.39	174.98
ASB13	317.811	356.676	416.736	267.887	448.008	465.332	331.7	331.46
ASB16	525.461	479.409	576.986	485.395	461.821	280.568	3080.81	3080.3
ASB3	1838	1942.74	2162.44	2289.51	1641.52	1786.69	980.68	980.992
ASB4	197.586	201.156	80.6152	82.7917	65.8881	68.4255	6268.45	6046.28
ASB6	13914.7	14241.5	13255	15586.5	12528.3	10006.5	24611.6	24612
ASB7	105.27	91.4905	76.0275	78.2666	111.658	64.2188	155.02	155.934
ASB8	798.694	1612.84	1133.8	1194.3	824.404	525.238	2681.01	2681.56
ASB9	216.015	132.118	136.551	143.373	232.024	117.857	138.36	138.825
ASCC1	15980.1	9885.93	7623.53	9255.28	7964.45	16904.5	11612.5	11612.1
ASCC2	8651.65	6227.2	7052.79	6394.67	9382.49	5297.81	14633.7	14633.1
ASCC3	3810.07	3191.84	2288.81	1688.5	2896.16	2094.34	5277.22	5205.09
ASCL1	74.9645	104.034	37.137	44.9173	57.4453	46.2457	109.77	109.541
ASCL2	2213.09	2108.22	2936.39	2998.99	5932.83	5956.32	291.31	278.991
ASCL3	44.9733	45.8131	1126.39	1339.59	31.3985	36.7433	65.3	65.8
ASCL4	1940.22	1950.49	2552.29	2451.84	1876.39	1906.77	3350.07	3350.93
ASF1A	6746.8	3014.47	8920.75	8607.51	5704.92	3171.93	3717.2	3739.36
ASF1B	3108.93	3255.31	1730.49	1265.86	2623.86	1085.62	1674.61	1674.06
ASH1L	1316.48	1378.48	1535.86	1564.67	1338.12	816.996	5722.17	5722.04
ASH2L	15477.8	13533.2	9147.32	9318.1	13665.1	11656.5	8184.89	8184.07
ASIP	1446.17	1406.87	1935.55	1137.7	1591.49	1733.28	1667.96	1667.45
ASL	5055.3	7078.06	6338.79	8183.43	5907.32	3000.01	3119.93	3119.13
ASMT	207.272	124.968	345.523	358.309	151.517	120.358	3417.24	3439.77
ASMTL	953.299	797.793	671.434	756.326	601.289	673.977	1281.31	1281.12
ASNA1	1786.29	1832.45	2149.4	2173.22	1426.28	1555.18	1757.82	1730.05
ASNS	2575.11	9545.42	5647.61	7085.31	4642.34	1593.15	32083.1	32083.8
ASNSD1	13741.5	12375.4	10264.9	9286.31	13450.7	5235.34	24808.9	24808.8
ASPG	86.9125	96.2239	49.8805	1200.5	35.188	36.5245	90.35	90.5499
ASPH	147.505	338.34	168.653	105.295	156.807	139.393	152.23	152.121
ASPHD1	87.0741	112.623	142.871	143.685	92.5714	82.1451	93.55	93.78
ASPHD2	928.892	493.971	625.808	617.934	477.087	245.294	1254.26	1254.41
ASPM	1357.58	1296.75	1419.83	1459.43	10311.6	10442.6	1693.77	1267.63
ASPSCR1	6950.66	9282.83	6806.67	8305.79	7230.95	6440.92	11847.7	11847.1
ASRGL1	46491.8	28924	23471.6	17055.8	40671.8	30931	2612.84	2612.51
ASS1	17107.9	11107.5	5825.69	5996.03	8362.44	16037.9	29237.8	29238
ASUN	747.32	945.631	883.075	990.968	755.528	438.013	778.39	778.662
ASXL1	1536.35	1583.13	1709.77	1665.91	1149.99	1196.17	2824.64	2824.62
ASXL2	672.661	387.81	737.649	736.858	485.609	549.15	188.09	188.594
ASZ1	2022.43	2142.91	108.06	119.121	1051.71	1159.55	49	49.088
ATAD1	207.021	147.784	108.251	119.36	192.32	119.482	213.04	213.715
ATAD2	51.1942	69.8782	64.3777	43.7629	104.033	126.687	47.6	47.05
ATAD2B	1212.74	1290.06	2212.24	2171.67	1034.48	1128.46	1016.86	1016.29
ATAD3A	26606	33157.7	20289.7	36149.1	33216.2	23889.2	11734.5	11734.6
ATAD5	1065.42	1006.17	1576.11	1421.7	1158.63	1209.78	225.08	225.085
ATAT1	60.3235	114.433	108.616	116.185	72.7733	79.5819	328.83	328.497
ATE1	443.449	288.78	680.32	624.184	433.083	238.808	274.63	274.678
ATF1	7432.8	7657.09	4448.36	4372.52	5839.62	5527.14	7555.57	7953.64
ATF2	357.758	290.346	266.469	437.074	434.057	376.842	605.11	612.336
ATF3	3824.19	7524.75	4731.12	5861.62	5033.52	7777.74	6974.59	6974.45
ATF4	165332	234486	185636	145625	154960	143378	275664	275664
ATF6	467.22	344.286	819.94	856.287	529.923	266.612	533.52	533.317
ATF6B	4641.13	10521.6	11703.5	8824.69	6741.7	5729.2	13065	13065.1
ATF7	3626.93	3938.47	3453.08	3048.79	3216.94	3117.4	3727.8	3727.01
ATF7IP	7222.34	7697.68	1213.64	1230.9	4742.15	4541.91	2026.43	2026.86
ATG10	2639.74	2585.11	2547.81	2487.14	2112.7	2241.96	2507.06	2507.75
ATG12	4561.62	4110.06	4320.61	4508.97	4626.34	4019.47	4822.35	4822.48
ATG13	868.128	942.588	670.392	755.864	570.756	388.892	3665.13	3665.66
ATG16L1	2261.45	2119.63	3838.61	3730.91	1797.42	1862.27	1819.41	1819.82
ATG16L2	108.878	69.6791	142.293	133.526	109.013	84.927	68.66	68.611
ATG2A	5125.97	5201.05	4037.96	4002.39	4134.18	4245.6	4553.93	4553.06
ATG2B	307.722	271.856	145.388	283.889	243.887	135.392	794.75	794.116
ATG3	20352.7	19187	14894.7	11401.7	19454.5	13801.2	21993.9	21993.8
ATG4A	1452.36	1495.32	2059.98	2547.41	1628.87	1180.44	1979.01	1951.01
ATG4B	24554.1	25077.9	18922.5	14573.3	25099.2	22028.9	20069.3	20069.7
ATG4C	3236.82	2840.41	2663.77	3601.47	2608.77	2055.44	3947.51	3947.53
ATG4D	938.245	1032.67	898.371	902.821	1420.33	843.44	764.14	764.912
ATG5	12204.8	6429.29	14724.1	15684.4	8659.19	4317.9	4248.03	4248.5
ATG7	1342.05	1430.16	1194.17	1052.32	849.12	853.974	753.22	753.384
ATG9A	5829.73	4685.79	4815.96	4226.88	6880.74	4256.56	9757.99	9757.27
ATIC	54449	61710.6	41116.5	16750	52972.8	35601.8	39666.6	39666.4
ATL1	56.1313	140.354	60.697	69.411	70.9791	79.7236	231.25	231.24
ATL2	273.242	516.036	298.728	221.428	290.274	318.656	342.3	342.746
ATL3	8407.81	7264.75	6184.98	6639.07	7995.34	6960.57	11528.8	11528.1
ATM	6304.97	6462.74	6234.25	6116.42	4363.79	4327.89	2111.85	2095.24
ATMIN	1383.91	1406.69	1868.1	2296.22	894.192	682.526	2515.77	2515.65
ATN1	3173.56	3210.83	4515.51	4473.59	2092.73	1639.21	4061.51	4035.3
ATOX1	115966	130624	143363	160065	113803	86871.3	71683.3	71683.4
ATP10D	191.356	118.234	301.861	306.324	189.938	190.468	260.62	260.085
ATP11A	140.8	131.195	71.4439	75.9433	74.3665	131.845	165.34	165.141
ATP11B	1596.44	1673.69	1448.52	1544.41	1380.17	1462.98	1324.2	1324.3
ATP11C	657.373	428.564	257.285	190.5	357.494	445.687	51.35	51.629
ATP13A1	13787.1	16695.7	13804.4	18382.7	15547.8	10037.8	13589.3	13589.9
ATP13A2	8537.39	7903.27	4220.82	3130.7	7607.05	3973.63	9671.09	9671.21
ATP13A3	1089.47	1183.42	1244.85	1131.77	1048.89	1123.48	2365.38	2365.94
ATP1A1	107633	91781.8	101802	89833.4	84807.2	79187.3	18451.1	18451.2
ATP1A3	440.496	482.305	310.404	312.161	194.702	177.09	413.64	413.578
ATP1B1	3508.11	4888.35	6936.4	12230.1	3493.51	3329.08	1736.89	1736.53
ATP1B3	393912	221412	292043	353083	376879	493129	57862.1	57862.4
ATP2A1	341.941	487.056	362.012	232.103	421.327	300.98	110.03	110.9
ATP2A2	17917.6	16792.8	13438.9	22733.6	18201.3	10851.5	20065.4	20065.2
ATP2A3	280.98	215.074	189.487	350.193	269.749	194.751	258.04	258.536
ATP2B1	1178.91	1137.27	2471.72	2064.31	1156.69	840.174	1121.07	1121.55
ATP2B4	228.655	253.574	208.307	253.422	174.285	190.984	364.67	364.112
ATP2C1	6949.76	5703.54	5377.64	3932.34	5061.48	3636.97	8049.56	8049.75
ATP2C2	14892.5	36351.3	30408.4	29052.5	16221.9	22195.2	188.01	188.181
ATP4A	118.475	161.894	138.825	121.219	139.808	160.477	88.71	88.366
ATP5A1	173225	143487	205231	265026	199058	169076	137180	137180
ATP5B	258786	307739	301692	301627	313277	289335	249111	249111
ATP5C1	113331	124975	129813	99227.4	104622	92539.9	77061.4	77061.3
ATP5D	29479.4	42872.9	26727.5	38622.4	27931.3	27419.4	32948.3	32948.2
ATP5E	103219	116004	146108	185528	103810	93827.3	139316	139316
ATP5F1	130660	131945	123460	173621	92642.1	85324.2	71747.1	71747.3
ATP5G1	147413	167459	184699	154302	173966	127413	62548.9	62548.9
ATP5G2	162662	206936	131095	131058	146772	173698	154461	154461
ATP5G3	274707	309206	281137	351621	280490	248093	148176	148176
ATP5H	88456	91158.6	72810.2	80378	96521	78023.3	53971.8	53971.1
ATP5I	131303	150854	154042	153724	162766	125718	130916	130915
ATP5J	93983.8	79988.2	114261	114252	74957.9	61687.5	84451.3	84451.6
ATP5J2	55052.9	55742.5	42740.8	37007.6	50755.6	49395.5	35689.3	35689.7
ATP5L	239272	254458	218385	168434	235892	231583	164821	164822
ATP5O	47954.2	39749.3	24702.6	30158	33319.4	28023.2	40497.4	40497.3
ATP5S	2992.04	1579.65	1313.89	1421.62	2517.99	2015.45	3348.32	3373.68
ATP5SL	258.529	225.681	175.424	68.0425	229.766	174.543	144.48	144.736
ATP6	282460	369851	443405	492846	329631	214669	388812	388812
ATP6AP1	66012.8	35068.3	22883.8	24526.2	54043.4	47814.4	13316.9	13316.9
ATP6AP1L	692.894	261.05	1173.74	1075.85	776.3	726.227	7996.83	7996.63
ATP6AP2	33701.3	28380.7	22516.5	8475.67	28039.6	35660.6	35192.8	35192.3
ATP6V0A1	75.5031	55.9677	83.4042	80.0653	52.1091	42.4635	91.11	91.09
ATP6V0A2	273.215	256.452	498.428	498.766	283.855	137.127	226	226.387
ATP6V0B	212165	137654	201026	241626	229226	207182	120121	120120
ATP6V0C	242228	227486	242160	282544	230356	187885	105003	105004
ATP6V0D1	119165	111837	105161	115517	124550	94464.3	156886	156886
ATP6V0E1	44035.2	44357.4	46132.3	52404.2	45353.9	41446.6	32150.4	32150.8
ATP6V0E2	1650.35	1706.25	1288.86	2396.45	1533.22	1015.67	7253.25	7253.6
ATP6V1A	32530.3	33190	32675.8	35614.1	25366.9	27457.3	15501.4	15502
ATP6V1B1	243.026	265.475	264.994	293.404	220.222	168.916	236.79	236.582
ATP6V1B2	42877.9	26071.2	36227.6	37181.3	18372.7	23018.3	10738.5	10738.3
ATP6V1C1	20902	10698.6	9357.14	12200.7	15562.6	11343.8	9669.75	9669.51
ATP6V1D	47380.4	33200.8	30315.5	27421.8	43058.4	41399.9	48621.6	48621.4
ATP6V1E1	128259	124784	126220	85127.6	115040	150760	103549	103549
ATP6V1F	233.197	379.411	170.337	184.99	118.108	87.2869	349.69	349.48
ATP6V1G1	157981	115123	193158	144072	140276	173309	135291	135292
ATP6V1G2	72.4241	126.235	78.2151	115.137	52.5886	28.632	497.37	497.973
ATP6V1H	9041.49	7158.79	4528.78	4990.8	8257.65	5258.97	4583.03	4583.14
ATP7A	171.994	124.054	87.6599	178.351	158.06	118.013	176.97	176.196
ATP7B	105.171	110.433	85.0383	110.678	94.18	94.4449	71.49	71.4923
ATP8	14799.2	30626	55701.2	50680.8	15082.2	8234.87	29823.1	29823.3
ATP8B2	49.3629	55.5423	50.2451	52.872	42.1018	37.0403	79.53	79.02
ATP9B	5183.42	7510.67	4105.86	4424.84	4301.31	3394.64	8494.08	8494.9
ATPAF1	979.592	979.902	778.643	885.678	1010.55	697.842	1462.27	1462.27
ATPAF2	453.791	505.918	389.374	308.339	566.905	501.638	459.81	459.87
ATPIF1	129356	121081	108791	83337.2	101702	119693	105096	105096
ATR	4363.01	3789.2	2469.67	2171.64	3229.84	2667.76	2279.93	2315.64
ATRIP	481.17	776.796	595.528	393.103	497.983	373.622	587.41	581.03
ATRN	388.745	249.094	224.28	373.493	356.149	204.315	236.01	236.59
ATRX	7212.94	7338.33	6004.63	6154.73	3193.52	3224.87	5840.06	5776.11
ATXN10	48612.3	91310.1	73498.2	75099.1	38025.6	36176.1	40380.2	40380.7
ATXN1L	1653.97	1725.22	1958.04	1923.83	1279.16	1225.94	4023.57	3997.71
ATXN2	6291.41	6802.57	5054.81	3356.49	5560.04	8472.24	9156.35	9156.24
ATXN2L	39.4796	37.7854	1247.81	1145.76	34.8477	53.3412	34.66	34.64
ATXN3	510.613	535.168	354.806	428.061	458.573	653.722	542.75	549.5
ATXN7	105.692	133.249	92.1219	34.8933	78.5581	73.3929	111.32	111.77
ATXN7L1	1360.11	1348.73	2039.95	2282.44	1119.55	807.557	2200.84	2200.31
ATXN7L2	158.96	191.416	148.652	190.827	142.67	115.841	226.49	226.401
ATXN7L3	51.6609	72.0955	40.5399	49.5522	38.9465	41.9009	56.79	56.6
ATXN7L3B	30795.9	60904.8	51125	40025.4	40660.4	18771.9	41929.5	41929.7
AUH	2628.34	2575.68	1709.69	2857.18	2585.27	2370.69	3682.15	3682.69
AUNIP	237.811	349.699	318.867	380.974	294.914	230.775	37.59	37.44
AUP1	83559.6	78295.3	110654	130704	114423	78363.3	50116	50117
AURKA	12680.2	12445.8	14209.5	17118.4	11799	9293.44	2932.06	2932.54
AURKAIP1	46429.5	47488.8	31894	22566	53110.5	33503.1	48766	48766.2
AURKB	1299.73	1366.42	917.087	1666.98	1668.13	1187.81	568.61	575.63
AVEN	9342.12	15956.8	10847.6	15025.3	9324.07	6966.34	16028.4	16028.7
AVL9	88.5283	100.079	264.187	216.927	119.469	43.7919	79.67	79.05
AVP	74184.6	71178	71856.7	57656.5	62994.8	57799.2	85781.5	85781.2
AVPI1	5188.69	6806.37	6292.69	8437.03	6892.31	4123.62	115663	115663
AVPR2	7724.57	5125.33	4851.23	4202.23	5000.29	4077.95	1651.44	1651.01
AWAT2	67.4151	116.171	68.8397	71.3137	66.772	49.6527	1871.22	1871.98
AXIN1	1650.23	1685.66	1310.34	1240.43	1197.62	1205.23	1236.31	1243.59
AXIN2	512.83	524.501	467.946	495.894	228.03	281.658	377.1	374.162
AXL	73.2499	85.5716	61.4956	75.055	86.5856	88.2247	13366.7	13366.9
AZI1	2963.63	3399.72	3608.21	4639.94	3421.77	4137.18	3983.64	3957.69
AZI2	8334.77	8371.12	7602.24	10711.4	7596.36	4736.45	14108.2	14108.2
AZIN1	10219.4	15882.1	12121.6	12890.7	11092.3	7980.9	9909.88	9909.93
AZIN2	266.294	287.522	202.804	368.659	238.675	216.178	426.49	426.18
B2M	160966	130077	147034	168259	101784	243447	236813	236813
B3GALNT1	446.044	634.904	634.523	487.483	462.408	351.273	311.48	311.756
B3GALNT2	7551.7	6602.18	14892	14945.6	7243.44	3579.25	16142.4	16142.2
B3GALT4	526.439	624.668	904.725	1351.86	724.129	680.604	3203.33	3231.93
B3GALT6	110.333	185.488	121.012	79.3287	90.4988	71.5644	203.98	203.887
B3GAT3	1311.6	1670.7	1545.17	1244.18	1386.7	1705.74	1866.41	1866.85
B3GNT1	15529.1	15354.4	14029.8	10178	19379.5	10605.5	8188.63	8188.21
B3GNT2	329.625	173.704	166.621	685.739	282.153	306.09	43.76	43.09
B3GNT3	19092	16615.4	16737.5	9347.37	21735.6	16569.2	59.63	59.994
B3GNT5	178.376	890.668	726.124	743.27	221.692	83.3797	374.11	374.202
B3GNT6	7039.13	10697.4	9511.25	9562.54	4080.94	2856.71	115.22	115.17
B3GNT7	126.015	153.323	192.23	181.97	65.1325	170.354	48.01	48.0071
B3GNT8	11078.1	5500.57	6654.37	4436.43	12031.6	11245.2	3651.26	3651.3
B3GNT9	162.128	523.964	391.804	316.054	463.414	473.565	8404.4	8404.74
B4GALNT3	176.967	264	201.31	201.766	117.071	130.251	88.07	88.998
B4GALT1	84066.9	124823	86781	60176.1	83483.7	83986.8	49197.5	49197.5
B4GALT2	696.269	1145.86	1004.33	947.857	839.778	648.096	3809.05	3831.49
B4GALT3	80836.3	39525.7	41870.3	59831.2	85024.2	79658.4	8573.46	8573.57
B4GALT4	4257.46	4510.02	4625.4	3695.03	3728.81	3948.89	12866.7	12866.9
B4GALT5	10394.5	6380.07	6399.1	7069.78	7319.31	11081.7	803.02	803.283
B4GALT6	190.225	195.109	124.623	181.488	144.031	68.3917	45.45	45.5264
B4GALT7	241.159	287.043	218.95	261.565	274.466	196.485	851.98	851.562
B7H6	644.626	634.234	440.175	524.682	449.772	350.648	889.13	889.34
B9D1	7347.76	6798.91	17991.8	17415.4	11070.4	5867.53	21566.2	21566.2
B9D2	2563.98	2695	2941.8	2933.49	3360.18	3308.93	22879	22879.5
BAALC	229.615	162.12	207.856	257.232	91.8908	192.281	107.54	107.39
BABAM1	6736.29	7075.4	5387.15	10533.7	7296	5637.5	9981.09	9981.82
BACE1	4300.85	4893.87	3882.82	2169.9	2777.99	2057.06	7314.99	7314.46
BACE2	1033.35	1063.62	2817.79	2846.66	2452.14	2570.31	32605.3	32605.2
BACH1	61.1673	76.3492	129.106	99.7088	49.2167	58.8737	71.19	71.321
BAD	14701.5	16125.6	13576.1	17406.1	18246.5	12550.8	38974.9	38974.9
BAG1	25384.5	37031.7	28051	24754.3	27770.1	14250.9	22497.7	22497.3
BAG2	22802.9	17466.3	12233	26508.8	15110.6	18009.5	5974.43	5974.2
BAG3	485.694	357.509	322.444	655.561	511.455	294.572	1531.85	1531.01
BAG4	2152.67	1762.19	1565.74	1682.3	2247.23	1420.49	2196.08	2196.27
BAG5	681.548	534.689	390.45	406.74	769.062	409.022	1344.07	1344.06
BAG6	1830.71	1801.46	1778.11	2351.8	1334.03	1359.89	3235.34	3235.15
BAHCC1	93.9951	93.0959	116.159	115.054	107.001	103.434	168.38	127.155
BAHD1	6233.22	6267.97	6698.35	6748.82	5678.93	5562.58	5842.04	5819.3
BAI1	602.561	678.838	78.6491	71.391	127.543	570.186	92.91	92.837
BAIAP2	1743.64	901.556	600.251	584.817	1158	1529.08	160.21	160.468
BAIAP2L1	2097.84	2249.91	3768.28	3759.62	2016.93	704.485	27.79	27.648
BAIAP2L2	12864.6	14638.1	10701.1	10360.8	11082.2	8325.05	16718.3	16718.7
BAK1	12817.7	13466.5	12766.3	10513.7	12734.5	9779.45	10092.2	10092.1
BAMBI	3608.43	4736.66	7948.26	7829.57	3717.91	2252.16	369.88	369.314
BANF1	31923	41883.3	29230.7	21166.3	32008.7	29274.3	31588.8	31588.7
BANF2	47.1457	90.3773	38.1092	52.4743	41.5759	35.915	47.34	47.189
BANP	7699.2	5705.97	4832.09	5390.8	6500.21	10340	6274.28	6274.12
BAP1	26855.5	28467.2	20773.7	21978.1	31538.2	19012.8	35500.4	35500.2
BARD1	456.25	370.324	377.898	389.679	334.061	194.266	43.88	43.026
BASP1	129221	141278	108277	95707.5	100412	114940	11457.9	11457.3
BATF2	432.597	544.735	403.767	448.25	380.726	304.027	505.89	505.185
BATF3	92.0023	114.117	192.398	189.596	81.667	70.1421	189.78	189.104
BAX	10357.3	8382.51	7918.26	15387	12521.7	12231.5	9301.01	9301.51
BAZ1A	194.516	313.922	403.715	472.551	369.62	163.212	467.66	467.511
BAZ1B	9552.16	9548.64	12946.5	12536.3	12217.7	13123.1	12707.6	11907.6
BAZ2A	3178.86	3157.79	2811.6	2715.5	4538.82	4647.72	2307.83	2294.07
BAZ2B	894.511	1155.76	866.598	566.837	829.121	514.032	741.13	741.884
BBS12	288.233	175.533	445.093	420.483	293.228	250.827	806.15	806.33
BBS2	2384.95	2412.15	4367.93	4224.37	2192	2416.9	10857.6	10857.7
BBS4	1385.63	1415.62	1830.86	1937.76	1366.17	1483.12	2833.63	2833.86
BBS5	114.148	143.53	140.041	160.734	132.523	134.439	871.11	871.955
BBS7	1183.48	514.452	431.407	294.312	929.797	611.056	1245.64	1245.62
BBS9	522.615	491.573	409.132	492.766	447.684	254.39	2099.13	2071.99
BBX	1413.01	1496.93	892.116	893.172	816.685	904.893	1130.25	1130.56
BCAM	290061	277921	118579	118838	252560	360560	32478.5	32478.4
BCAN	126.419	169.795	195.442	208.907	244.073	160.008	318.18	318.85
BCAP29	1565.56	1523.96	2311.87	2244.53	1234.87	1137.21	1895.07	1868.32
BCAP31	95711.5	69909.9	75986.9	64584	114820	58006.2	54690	54689.7
BCAR1	13083.7	9810.63	16724.3	16511.8	12029.9	9641.04	50999	50998.8
BCAR3	7700.55	10093.5	7591.36	5244.94	4420.64	4608.58	15359	15359.8
BCAS1	6848.22	3783.1	1275.59	1281.53	1433.09	2972.43	76.28	76
BCAS2	30401.7	22625.3	17303.9	6766.9	30596.6	20184.6	15923.2	15923.7
BCAS3	27341.9	13252.2	13230.3	13232	15518	17290.6	7073.69	7073.14
BCAS4	18650.8	19453.1	14282.5	15851	21080.9	23297.3	22310.8	22311
BCAT1	10461.2	8338.89	6101.43	4404.46	7295.12	7684.78	4904.38	4904.47
BCAT2	305.289	697.026	790.97	804.629	417.925	451.767	6254.72	6254.47
BCCIP	12803.9	16126.2	10753.4	10913.7	16527.4	11531.8	23176.3	23176.7
BCDIN3D	1312.44	1441.35	1404.62	1046.82	1238.65	605.226	1414.71	1414.63
BCKDHA	33871.9	22610.2	30221.5	31375.2	33798	53541.2	50316.9	50316.8
BCKDHB	7757.01	4283.18	3992.49	4105.82	5919.19	6855.39	10144	10144.2
BCKDK	17184.6	16786.1	16975	15170.4	19234.7	19549	34159.7	34159.9
BCL10	2961.42	2926.84	3342.73	3253.28	2173.61	2042.81	2218.29	2218.3
BCL11A	195.215	204.353	204.594	204.298	135.313	134.559	551.48	528.765
BCL2	770.442	756.511	931.719	923.396	949.342	993.719	7759.46	7671.2
BCL2L1	20827.4	12412.8	27992.1	26344.8	16304.5	19013.8	10592.9	10592.5
BCL2L11	2346.28	2386.26	1622.73	1786.5	1941.12	1307.16	475.24	475.509
BCL2L12	3488.68	3133.94	2750.13	2949.57	3732.46	2661.48	8092.04	8092.69
BCL2L13	32200.2	50294.6	32408.1	48603.8	36727.9	33135.3	79505.5	79505.4
BCL2L14	1597.23	1572.1	5758.45	5941.21	908.514	5099.93	27.37	27.805
BCL2L2	949.368	1255.05	940.82	749.411	1084.81	1847.9	5569.92	5569.28
BCL6	830.157	858.789	527.989	537.683	646.416	637.218	20705.4	19793
BCL7A	158.762	122.751	96.5491	243.436	192.443	126.781	35.08	35.1964
BCL7B	1939.92	1976.95	4307.9	4358.86	1590.62	757.31	5207.61	5207.74
BCL7C	1338.72	1252.52	1185.67	1666.81	1667.66	1121.24	2783.6	2831.79
BCL9L	1285.47	1275.74	1006.89	1000.73	853.091	894.379	734.64	748.068
BCLAF1	2880.09	2003.25	1873.29	1925.07	2955.46	1568.3	2120.7	2120.2
BCNT2	1587.54	1593.95	2514.8	2445.74	1275.61	1257.33	2380.62	2380.59
BCO2	2457.78	11540.1	9126.61	5507.94	6882.83	3453.41	667.03	667.807
BCOR	590.165	401.213	368.869	320.277	496.405	408.803	437.48	437.168
BCORL1	57.7472	54.5015	49.3423	59.1292	45.6129	58.4674	49.7	49.415
BCR	572.364	582.666	383.386	379.242	188.011	196.718	143.06	147.263
BCS1L	9034.15	7668.91	15389.8	16910.4	9757.44	5085.3	7155.13	7155.47
BDH2	7213.94	7206.97	3185.03	3180.51	7133.13	5711.18	20299	20299.6
BDP1	470.846	406.626	314.093	231.603	398.173	325.845	378.23	378.392
BECN1	496.502	550.346	478.145	339.616	623.979	416.524	1269.87	1269.39
BEND3	973.928	896.071	1229.95	1327.11	909.427	840.127	1241.28	1241.11
BEND5	673.253	1000.96	781.039	772.697	583.393	601.944	209.34	209.316
BEST1	92.0023	80.0056	45.6616	49.5493	52.4494	32.1016	112.83	112.771
BEST4	86.32	47.4151	57.1725	65.5775	69.2313	120.951	43.87	43.836
BET1	2078.74	2178.75	3587.49	3191.68	1646.05	1413.99	4925.52	4925.03
BET1L	4624.58	7906.4	4946.19	6188.72	5085.35	3207.39	11134	11133.1
BFAR	4155.5	4026.8	2723.53	2813.98	2951.78	1383.35	6869.85	6869.51
BFSP1	6664.94	6799	4389.53	4268.32	3049.86	3161.96	162.79	162.878
BGLAP	7063.33	6209.71	6061.26	6468.09	7363.08	6289.36	8125.79	8125.58
BGN	54.9285	218.395	366.3	259.328	111.132	57.389	220154	220155
BHLHE23	325.576	229.455	311.656	267.927	198.584	207.16	283.16	283.59
BHLHE40	10107.9	8439.12	7924.39	4549.85	6176.99	9889.88	15491	15491.6
BHLHE41	156.904	154.003	2999.83	3290.14	241.552	122.702	3984.87	3958.24
BICD1	360.298	336.277	179.417	270.158	189.056	200.94	448.53	448.92
BICD2	1177.37	754.351	665.219	461.337	796.856	589.628	1309.86	1309.81
BID	9856.42	10970.9	8410.38	8507.51	8652.49	10871.1	8641.01	8641.22
BIN1	285.244	362.46	239.645	199.678	204.554	139.972	506.7	499.986
BIN3	19455.5	26137.6	18609.6	14963.9	21178.7	16198.2	13267.2	13267.7
BIRC3	213.556	273.793	205.252	234.12	209.813	172.433	495.24	495.49
BIRC5	3542.33	4886.35	3054.78	3253.97	3356.39	2342.31	2647.15	2647.83
BIRC6	1363.1	1402.88	1750.96	1745.87	1439.5	1442.32	1003.09	1003.33
BIVM	2051.36	2175.07	2701.52	3411.1	2160.65	1094.03	4185.33	4185.51
BLA-DQB	2838.67	2723.76	36.5293	55.4652	391.816	1949.41	28.65	28.4108
BLCAP	13386.4	14173.5	9024.94	29834.7	11218.7	8755.79	24397	24396.2
BLM	941.926	957.085	544.217	549.796	1109.08	1138.84	191.2	190.936
BLMH	2881.29	2925.51	2802.12	2939.27	2356.2	2479.25	1488.07	1488.46
BLOC1S1	3251.31	5678.1	5309.72	5554.94	3349.78	3283.02	19784.9	19784.5
BLOC1S6	7533.5	8328.21	6466.97	8851.65	6707.07	6804.04	8655.23	8655.82
BLVRA	12042.9	15339.5	13113	13541.6	9532.53	10450.9	16366.8	16366.1
BLVRB	73933.4	36207.4	28293.3	21843	74135.8	87789.3	28753.6	28753.5
BLZF1	1145.19	1156.44	822.395	593.833	1072.2	732.226	1489.26	1489.07
BMI1	269.095	252.09	232.492	277.228	304.086	188.046	243.85	243.996
BMP2	889.224	862.255	599.51	613.615	1385.47	1461	1128.36	1134.3
BMP2K	105.934	80.2318	73.4579	47.2789	72.2938	63.1248	150.03	150.904
BMP4	702.263	710.527	987.118	995.642	585.685	576.361	248.7	254.282
BMP6	858.744	849.153	722.659	743.167	918.647	913.348	249.05	243.061
BMP7	533.692	549.692	373.317	344.461	239.715	253.325	115.66	118.841
BMP8A	97.9359	96.0881	87.7814	105.323	92.5559	90.7409	53.65	53.371
BMPR1A	1926.06	1911.41	548.76	540.191	1100.41	1146.24	232.42	245.566
BMPR1B	63.0344	161.685	182.837	140.84	26.0778	19.5985	60.1	60.734
BMPR2	1287.75	1124.04	1259.24	1251.1	968.005	944.66	787.36	787.375
BMS1	12741.8	14912.9	10260.4	19163.3	12516.3	8851.86	12700.3	12700.8
BNIP1	466.726	573.56	448.491	458.921	607.228	387.767	435.24	435.133
BNIP2	918.963	977.723	1478.1	612.516	1555.57	1643.76	7574.29	7574.12
BNIP3	18888.1	6345.26	5434.65	5716.76	15891.7	36116.7	4586.72	4586.3
BNIP3L	33707	39534.7	12590.5	14691	21193.8	32927.4	25582.6	25582.1
BOC	48.2229	126.688	129.519	138.858	43.2154	33.305	4556.21	4590.8
BOD1	15132.1	19267.2	14288.8	20850	16788.1	10575.3	15798.1	15798.7
BOD1L	459.41	388.905	416.094	591.062	534.099	432.981	594.49	589.766
BOK	38414.7	71201.8	62389.7	39290.1	34450.7	65792.1	11389.5	11389.9
BOLA	1719.18	1539.54	1963.17	1212.74	1454.82	1927.49	1575.43	1575.04
BOLA2B	110.18	270.698	170.962	129.862	147.48	196.532	167	167.227
BOLA3	12801.8	12528.9	11612	5064.75	15038.7	11464.7	11790.7	11790.9
BOLA-A	5000.58	5029.2	12980.5	12655.3	2169.08	7270.37	47543.7	47543.9
BOLA-DMA	9362.84	10423.2	6734.46	6774.43	6087.16	7297.64	6699.72	6699.63
BOLA-DMB	64.758	58.3932	6553.06	6340.66	62.9671	85.5834	512.15	512.715
BOLA-DOA	463.755	561.007	503.875	556.878	555.598	395.456	435.41	435.093
BOLA-DQA1	58.4384	60.2938	42.7275	21.7976	51.2275	33.2112	49.35	49.2927
BOLA-DQA2	110.324	115.648	95.4483	96.0474	79.6735	79.6488	327.14	334.723
BOLA-DQB	3397.23	3204.5	293.311	279.567	580.176	2209.24	239.29	239.832
BOLA-N	13478.7	15533.3	2939.42	2826.98	3662.56	3747.51	78569.3	78569.5
BOLA-NC1	470.945	166.509	7764.4	7601.95	171.129	13867.8	47340.8	47340.3
BOLL	34.4257	40.6363	42.6233	60.9268	56.8111	47.0271	31.09	31.1735
BOP1	8384.05	8225.6	5814.49	2224.4	9577.28	4206.1	7344.2	7344.45
BORA	1611.39	1783.86	1781.2	2476.55	1980.44	874.651	1654.83	1627.2
BPGM	1165.46	1130.81	1759.15	1639.23	860.86	816.15	1705.65	1705.4
BPHL	4164.27	4274.47	7241.75	7180.93	5096.81	5164.68	22296.6	22296.7
BPIFA2B	213.197	251.981	125.821	117.903	147.078	166.556	361.46	361.006
BPIFA2C	61.643	69.4256	83.5104	64.629	65.3027	72.0176	78.21	78.4536
BPIFB1	1173.37	563.243	229.853	262.163	504.727	344.303	126.93	126.035
BPIFB2	85.5839	93.5178	56.2697	77.4034	61.5596	61.6088	86.13	86.847
BPIFB3	68.0614	69.4256	68.4924	51.6099	38.235	39.1971	123.89	123.058
BPNT1	8397.12	9205.43	7287.82	9221.37	8089.07	6168.65	12289.2	12289.4
BRAP	7497.64	8198.55	6046.59	11671.3	6962.9	4393.9	9442.47	9442.47
BRAT1	1331.36	1378.84	1727.71	1694.18	1026.16	1065.98	1333.65	1333.01
BRCA1	4281.74	4285.53	3917.96	3816.26	2657.35	2258.47	899.59	889.279
BRCC3	1512.49	773.158	1270.71	1154.51	925.946	565.263	834.5	834.781
BRD2	1690.88	1980.63	2784.42	2551.37	1979.03	2373.03	2471.24	2471.41
BRD3	511.358	452.511	465.818	468.39	302.214	323.454	854.56	854.528
BRD4	11286.5	11496.3	8082.11	8268.03	7982.57	7929	10184.6	10788.1
BRD7	13518	14674.5	11274.3	7413.6	13628.4	8841.64	15659.6	15659.3
BRD8	1891.86	1965.43	3037.89	3135.7	2003.69	1928.88	4075.99	4075.95
BRD9	18666.6	18861.1	14809.6	27710.5	18697.8	13055.2	29624.7	29624.7
BRE	682.849	836.185	456.842	549.572	415.403	511.516	1430.57	1430.61
BRF1	750.964	523.792	514.622	367.335	403.803	685.449	406.88	406.642
BRF2	3615.57	3726.32	3608.78	3591.13	2204.87	2262.01	1743.31	1743.41
BRI3	72482.8	61708	62824	71149.3	55400.2	49740.1	102348	102347
BRI3BP	2348.52	2249.67	2561.93	2908.4	2390.09	1754.4	649.87	649.544
BRICD5	312.354	269.675	333.061	399.829	289.222	268.394	217.38	217.546
BRIP1	104.74	97.1289	110.907	127.851	152.414	91.6005	59.65	59.3926
BRIX1	8972.13	9569.07	7868.71	8008.22	11438	7480.34	6876.85	6876.08
BRK1	7138.28	6433.57	5774.13	4271.02	6290.59	3898.61	5737.63	5737.03
BRMS1	8131.16	10041.9	6586.65	11069.1	8171.94	5051.76	4072.88	4046.42
BRMS1L	1319.71	803.576	679.646	498.353	1007.89	644.032	744.15	744.611
BROX	256.105	224.93	278.779	397.137	296.878	223.914	605.36	605.253
BRP44	20168.1	20724	20671	15373.3	22087.9	20737.2	28064.3	28064.7
BRP44L	72876.8	36079	33105.4	33613.5	76215.7	64378.5	70541.3	70541.1
BRPF1	6562.97	8388.19	12811.2	11751.6	6106.17	3444.86	8190.03	8190.26
BRWD1	165.477	163.007	142.957	108.355	133.73	81.2855	125.85	125.678
BRWD3	6852.32	5621.67	5185.22	5083.25	7980.15	6430.48	2662.3	2662.56
BSCL2	3460.49	4049.67	3235.64	4585.26	4121.65	2478.23	4165.8	4165.18
BSDC1	49.0757	65.9503	1142.8	1139.54	33.8578	57.6234	32.68	32.47
BSG	71741.6	93006.3	76356.4	50490.8	56232.9	62210.4	29055.9	29055.3
BSND	1649.59	1763.59	907.867	632.896	1192.91	2899.82	45.24	45.608
BSP1	55.3504	99.111	4552.12	4441.76	40.2303	29.2884	38.91	38.1225
BSPRY	36126.2	24215.5	23909.2	27840.2	27704.1	26295.4	80.28	80.11
BTBD1	18972.1	9054.09	12573	12840	13156.8	13359.1	2699.8	2699.59
BTBD10	90.2877	161.731	139.242	97.1822	73.5931	52.0752	601.77	601.086
BTBD19	58.5281	52.0941	433.439	432.584	71.7216	26.1314	1869.39	1869.11
BTBD3	240.917	210.377	224.679	185.626	196.681	225.586	42.68	42.037
BTBD6	20069	15095.9	13825.1	13250.7	18009.3	20436	39952.2	39952.4
BTBD9	103.528	84.8294	109.223	98.3484	108.394	71.7988	131.26	131.531
BTD	494.365	521.113	354.858	403.698	456.407	244.779	234.5	234.316
BTF3	28706.4	26720.3	13619.6	13832	16847.8	16710.2	23257.1	23257.5
BTF3L4	17049	16407.6	11301.7	14597.2	16027.1	11936.9	8521.14	8521.04
BTG1	25304.8	42523.3	35961.9	37264.6	17415.5	17345.7	27419.7	27419.3
BTG2	77.6754	176.32	75.2462	72.9815	112.153	53.0286	172.63	172.586
BTG3	1090.36	1134.65	1582.91	1476.79	1775.41	1080	6828.61	6828.41
BTN1A1	236.007	269.521	199.991	267.152	237.345	191.297	249.24	249.73
BTN2A1	711.97	684.002	573.913	778.662	318.857	593.879	934.79	934.44
BTRC	2105.59	2211	1914.54	1809.64	1933.5	1905.93	2210.88	2210.23
BUB1	3351.61	3249.07	3799.22	3452.86	3147.3	2905.44	1631.42	1631.95
BUB1B	3423.93	3048.57	2770.17	4340.83	4546.72	3374.03	2443.84	2443.07
BUB3	2271.32	1916.37	1194.48	3549.41	2092.14	1384.07	1834.15	1834.76
BUD13	2714.67	3297	2802.01	3732.42	3182.06	3051.15	2835.62	2835.85
BUD31	104885	89103.9	112455	82358.6	106733	96630.3	74344.1	74344.6
BYSL	167.909	243.04	167.75	177.132	141.324	118.263	132.23	132.226
BZW1	1452.05	1517.06	1255.16	1349.13	1566	1352.02	1130.81	1130.25
BZW2	772.544	799.764	1920.18	2675.28	683.946	419.993	1547.68	1547.99
CA11	1897.39	1984.18	3115.22	3701.82	1510.02	977.614	252.94	252.132
CA2	23038.2	62797.4	76126.9	56712.6	18040.9	27553.2	43549.9	43549.9
CA4	239.229	685.758	2213.45	2100.23	423.771	211.661	238.51	238.87
CA5A	789.322	792.724	739.093	435.873	609.61	666.741	126.98	126.836
CA5B	100.943	68.5477	58.9955	69.6152	82.5795	74.8308	332.92	332.787
CA9	345.433	1340.03	1259.11	744.186	624.288	399.254	44.8	44.933
CAAP1	255.567	213.59	241.798	263.304	363.573	242.294	220.12	220.54
CAB39	691.539	684.192	715.603	956.921	650.351	533.24	447.78	447.943
CAB39L	2550.77	2725.03	5549.43	5548.12	1841.76	1707.48	4432.42	4432.34
CABIN1	470.864	482.848	488.666	462.592	619.834	470.334	1207.39	1207.01
CABP1	542.229	1006.41	691.574	492.478	374.137	390.517	752.48	752.77
CABP2	26046.2	24504.3	28579.7	27322.5	8801.18	9537.08	35274.4	35274.5
CABP4	55.1978	72.9643	40.1232	56.3831	27.0213	52.716	65.49	65.8144
CABYR	186.051	172.293	140.891	151.013	169.49	76.7062	212.96	212.988
CACFD1	5048.95	9118.33	5133.46	6566.84	3578.28	4461.53	4762.98	4801.24
CACNA1B	43101.4	39417.8	39450	39686.1	32808.3	30017	50016.7	50016.7
CACNA1C	66.2661	87.8342	74.7427	51.8547	93.5922	75.6122	47.09	47.7348
CACNA1G	70.1709	93.1015	68.3882	71.6128	79.0066	50.9343	567.61	567.674
CACNA2D3	39.5155	69.5071	8237.07	8231.31	21.9635	44.3546	94.29	94.638
CACNB1	1624.86	1655.9	1013.17	1154.91	1243.78	890.092	5488.53	5488.73
CACNB2	56.0416	71.471	82.5902	60.5137	30.687	59.0769	83.01	83.874
CACNB3	2573.71	2793.04	5780.47	5980.15	2641.09	2484.83	14140.1	14140.7
CACNG1	2447.07	2432.81	2556.13	2866.24	2035.39	2613.81	2575.11	2575.38
CACNG5	86.4367	111.202	77.59	79.3616	93.1746	56.8576	45.97	45.7
CACNG7	205.252	173.098	117.557	145.199	119.546	95.4296	199.42	199.36
CACTIN	186.976	211.092	148.096	399.111	181.725	123.499	213.16	213.634
CACYBP	49205.6	42473.4	30874.7	68179.5	51236.3	27069.8	55765	55765.6
CAD	10795.5	16766.9	13736.4	14130.5	14681.6	9701.81	16980.5	16980.5
CADM1	87.0382	285.993	203.238	197.2	42.3648	217.084	128.8	128.289
CADM3	970.283	920.708	1669.11	734.018	2111.09	877.98	7048.9	7048.21
CADM4	44.4886	81.4627	225.704	235.806	67.2051	44.5109	27.8	27.0472
CADPS	811.019	1164.84	327.809	382.121	212.52	221.695	99.06	99.47
CADPS2	36.8225	86.6214	78.5449	60.5049	54.9241	33.6957	268.29	268.821
CALCOCO1	158.34	158.418	68.6745	73.3929	78.9095	84.8674	1180.51	1163.55
CALCOCO2	639.177	331.634	240.513	265.449	626.964	605.523	1491.21	1491.14
CALCRL	126.374	369.094	289.057	280.431	80.7699	59.7021	354.34	354.998
CALD1	515.541	519.83	1674.64	2547.43	849.615	324.954	7628.9	7628.63
CALHM2	210.172	205.689	159.833	192.74	235.086	167.807	877.4	877.795
CALHM3	106.392	108.523	122.158	94.752	122.392	190.984	100.83	100.788
CALM	52840	34755.1	31975.5	20646.5	46909.7	68908.8	19660.2	19660.8
CALM1	43767.9	69093.5	95362.4	90235.9	58164.9	75811	48990.8	48990.2
CALM3	516.188	399.168	203.567	241.732	328.261	271.097	303.2	303.524
CALML4	2929.7	3609.77	3767.14	3014.63	2459.57	2483.17	13852.2	13852.2
CALML5	474577	258701	308628	189875	279913	447830	54.01	54.164
CALR	233252	240413	301819	382060	347168	237992	279354	279353
CALR3	67.6933	96.1515	6356.29	6933.53	85.8122	107.526	83.41	83.95
CALU	31.1222	111.211	116.463	121.557	69.8964	39.072	1088.19	1088.68
CALY	192.909	243.664	313.589	185.649	348.307	343.162	195.27	195.327
CAMK1	405.765	389.258	238.413	241.395	428.365	244.341	168.94	168.52
CAMK1D	352.381	141.349	90.9586	51.8394	85.441	80.8479	352.15	352.727
CAMK1G	190168	168194	165537	101159	157017	165907	212544	212545
CAMK2D	398.593	176.148	125.491	57.9548	556.527	453.673	6351.34	6351.57
CAMK2G	4091.92	4154.01	2315.41	2281.8	2774.05	2789.72	2035.24	2035.74
CAMK2N1	743.675	775.855	396.978	233.832	253.415	295.244	2122.42	2122.48
CAMK2N2	2576.95	2673.81	4279.62	2396.7	1910.06	1351.8	943.34	943.287
CAMKK1	118.618	100.097	99.2521	85.1827	45.3345	67.6259	66.09	66.105
CAMKK2	122.236	216.956	209.418	206.738	156.358	88.5216	2368.77	2321
CAMKMT	64.9644	53.3521	118.144	104.635	49.9901	52.169	104.08	104.787
CAMKV	2047.97	1924.81	1649.16	1526.7	915.351	913.542	504.51	504.078
CAMLG	26441.9	18647.7	16609.5	12979.9	20865.9	17388.3	14875.1	14875.2
CAMSAP1	2429.23	2581.63	2214.03	2202.95	1802.21	1963.62	827.99	827.802
CAMSAP2	237.281	249.854	194.296	118.075	168.392	137.659	534.51	534.305
CAMSAP3	2346.49	2344.8	2013.43	2859.73	1615.06	1848.87	85.22	85.4908
CAMTA2	5800	9844.48	11824	13010.4	8985.52	9864.66	23110.9	23110.9
CAND1	16349.4	23275.5	19006.6	23791.6	17718.9	12571	20361.2	20361.4
CAND2	2531.33	2352.86	1783.3	1643.7	1980.86	2112.55	4477.94	4511.94
CANT1	1043.4	1111.81	1444.59	1384.49	980.932	958.803	387	387.571
CANX	51911.4	35320.8	35584.1	36693.9	43070.3	24883.9	52427.5	52427.4
CAP1	94419.6	95016.1	86313.6	75948.4	66289.4	66193.9	99069	99069.4
CAPG	181765	208976	115273	115457	171965	155341	133128	133129
CAPN1	151.706	136.046	103.39	130.23	94.8141	95.8828	358.34	358.614
CAPN12	126.239	167.532	146.655	132.869	112.988	127.531	190.8	190.039
CAPN15	76.1135	68.5297	65.1937	23.6505	79.7181	125.406	71.9	71.5057
CAPN2	20789.8	36969.7	28270.5	62718.5	15881.7	11182.4	155965	155965
CAPN5	248.457	306.763	120.63	128.215	139.483	195.735	109.01	109.579
CAPN7	4603.27	4567.79	3546.78	2615.74	3384.18	2473.92	8505.14	8505.78
CAPNS1	8671.33	6242.39	4843.2	10452.5	6639.32	5766.02	34218.9	34219
CAPRIN1	2040.85	2103.34	2165.03	2086.95	1692.49	1631.65	1159.47	1159.35
CAPRIN2	497.265	247.049	621.78	625.431	637.235	394.831	333.34	333.907
CAPS	1003.13	441.433	370.224	402.344	918.583	891.546	1148.69	1148.41
CAPSL	373.189	399.138	164.312	162.866	143.923	390.392	51.18	51.0175
CAPZA1	1040.62	725.426	645.27	487.441	839.206	813.308	908.43	908.931
CAPZA2	5637.11	10293.6	7603.54	9800.08	5148.28	4212.29	13237.3	13237.2
CAPZB	3974.76	4529.65	2460.24	3272.39	3206.11	2550.25	4629.35	4629.02
CARD10	529.123	770.968	616.935	987.235	457.103	321.766	94.89	94.9738
CARD14	989.009	625.971	1177.36	1092.53	902.173	664.74	292.48	292.043
CARD6	181.823	535.359	274.074	271.689	96.2062	161.493	2123.58	2123.78
CARD9	4265.99	4081.29	843.907	849.322	1507.44	4179.08	67.36	67.707
CARHSP1	181721	61577.2	73502.8	72055.7	143315	278112	33684.3	33684.3
CARKD	19963	34483.4	32177.6	20025.7	23390.4	18703	16976.3	16976.8
CARM1	187.146	141.91	123.113	172.568	94.8141	125.874	175.27	175.434
CARS	2064.74	1995.96	882.73	886.381	1151.21	1172.11	2341.85	2260.35
CASC3	16623.9	19534.3	29124.9	29285.4	12358.3	9777.73	17182.7	17182.8
CASC4	8178.73	11451.4	7113.72	4798.05	8008.41	4645.93	23908.2	23908.3
CASC5	155.126	197.878	216.172	356.588	180.611	135.22	166.13	166.127
CASK	376.393	277.494	137.454	157.528	212.845	232.729	289.41	289.446
CASKIN2	199.66	198.801	192.421	247.578	221.089	206.629	436.02	436.966
CASP3	10495.5	17283.6	15190	14398.2	9779.44	6819.46	5729.19	5829.39
CASP4	75.1081	173.677	161.135	173.255	158.972	135.868	2403.95	2403.24
CASP6	17800.2	24520.8	17195.8	17846.4	20168.8	14641.8	2879.22	2879.93
CASP7	164.265	187.579	145.336	143.44	158.647	104.526	145.86	145.74
CASP8	164.256	121.176	257.962	261.592	114.952	51.1062	395.29	395.507
CASP8AP2	2240.47	1877.62	1443.18	1059.92	1705.39	1184.04	912.26	912.7
CASP9	1131.1	1195.98	1773.75	1421.2	1095.2	779.894	3618.23	3618.82
CAST	4862.48	4960.5	4089.83	4025.04	4555.97	4658.49	13319.6	13319.7
CASZ1	222.147	344.92	293.911	289.19	126.63	229.759	440.36	440.026
CAT	24801.4	26397.7	27446.2	24369.2	23167.5	19418.2	15497.3	15497.4
CATHL5	131.078	734.585	988.617	963.06	74.9233	117.826	75.69	75.121
CATHL6	228.879	216.956	145.753	195.593	332.252	313.295	322.02	322.886
CATSPER1	145.755	125.556	91.5142	135.049	94.9688	117.591	155.56	155.525
CATSPERD	349.526	201.733	441.985	417.981	237.855	129.579	331.66	331.096
CATSPERG	73.2409	98.0702	158.284	148.672	60.3531	85.0676	160.57	160.192
CAV2	459.275	1623.21	1092.65	894.977	265.232	229.072	18368.4	18368.9
CBFA2T2	66.7687	49.551	37.0328	39.4766	44.4064	66.8913	42.21	42.57
CBFA2T3	31.4005	30.397	34.3063	37.9985	49.3597	46.2118	71.83	70.4409
CBFB	2042.99	2167.77	1737.5	1257.39	2171.24	1614.22	958.38	958.448
CBL	205.414	211.589	125.578	561.339	159.606	227.852	45.89	45.678
CBLB	51.0416	50.17	42.3802	41.4007	75.9422	78.9515	404.02	414.118
CBLC	10868.1	10748.9	7465.09	7819.71	6553.99	6952.83	42.39	41.71
CBLL1	708.612	711.38	2617.56	4285.33	819.377	825.061	1607.23	1607.68
CBR3	2941.22	2885.36	1383.13	1361.43	2022.68	2198.94	6554.39	6554.63
CBR4	4041.19	3789.58	2420.45	3381.14	3088.16	3575.39	1944.9	1944.67
CBS	2386.23	2539.59	1494.02	534.095	2190.27	2018.23	3571.37	3571.65
CBWD2	1499.28	1580.66	1635.59	1520.49	1460.74	1524.73	843.65	843.941
CBX1	6620.29	7757.1	9188.99	8847.77	6841.03	6232.88	6544.86	6544.15
CBX3	11939.3	35969.8	27173	37756.7	11663.7	10549.5	24605	24605.5
CBX5	672.678	618.992	873.005	897.715	920.904	1187.38	782.69	782.296
CBX6	2276.08	2447.67	1414.36	1680.27	2420.11	1659.37	11051.4	11051.5
CBX7	65.7005	111.854	64.4124	73.0804	78.4807	56.3575	194.05	194.16
CBX8	9932	10885.7	6329.46	2873.5	6366.25	4886.61	13712.7	13712.9
CBY1	755.255	1113.89	988.739	925.383	762.086	840.283	879.77	879.577
CC2D1A	1976.23	1524.97	1986.91	2659.3	2354.07	1958.9	4871.03	4926.04
CC2D1B	4017.02	3623.98	3647.04	2437.53	3820.51	2849.15	3181.76	3181
CCAR1	1684.29	1623.66	2419.94	2332.31	1434	1370.79	2026.98	1998.55
CCBL1	185078	72598.5	124859	84552.4	155808	295333	4596.8	4596.81
CCBL2	11107.7	7853.64	6275.09	4536.75	9182.4	7006.85	3777.42	3777.79
CCDC101	18862.3	14851.1	27961.1	29913	12951	5200.88	8536.1	8536.55
CCDC102A	1539.34	1537.58	894.898	1625.08	1016.34	565.169	4130.72	4130.7
CCDC103	77.4331	31.242	28.8033	30.3081	79.7491	38.1343	90.54	90.2
CCDC104	2475.54	2553.34	3946.48	3955.46	2549.22	2350.39	16162.2	16162.1
CCDC106	344.364	480.486	503.32	495.921	445.565	378.389	429.95	429.057
CCDC107	992.743	1015.09	881.026	947.168	914.206	730.35	3305.83	3305.7
CCDC109B	991.881	2601.88	19878.5	21407.3	719.335	3430.76	27566.2	27566.8
CCDC112	2020.5	2120.94	2173.45	2063.12	1498.96	1593.83	2756.85	2804.87
CCDC115	310.72	292.898	727.562	711.049	349.219	272.989	195.04	195.86
CCDC117	5049.87	3284.89	3480.2	2538.21	5117.77	3080.75	2319.12	2355.03
CCDC12	7018.97	6544.81	6001	6128.71	6504.47	7192.6	10101.1	10101.3
CCDC120	4483.81	4402.57	5183.95	5485.79	4223.56	2698.71	3957.83	3957.83
CCDC124	24617.2	22048	18850	15045.9	29067.4	23612.9	24712.6	24712
CCDC126	563.127	739.029	1057.49	1372.5	711.647	533.021	704.09	704.84
CCDC127	809.573	711.28	1542.19	1429.24	777.677	448.406	798.34	798.392
CCDC129	52.5676	93.1105	125.543	165.676	39.6116	52.044	267.62	267.091
CCDC130	741.781	671.115	453.752	308.494	572.674	563.231	1117.1	1117.23
CCDC132	93.3847	205.209	422.716	420.697	69.7417	54.9978	189.93	189.41
CCDC134	105.862	120.868	151.031	132.188	130.28	101.165	50.08	50.166
CCDC136	1439.69	1586.35	1297.13	1121.53	949.085	1020.33	2479.1	2479.83
CCDC137	12159.9	13762.3	9770.86	7114.15	11305	7936.05	13042.2	13042.5
CCDC138	301.959	161.912	393.425	383.162	346.868	323.251	294.64	294.81
CCDC14	40.3323	40.3829	30.1228	24.0258	40.2921	27.2567	33.77	33.26
CCDC150	164.39	177.804	372.314	360.917	185.468	130.235	582.89	582.897
CCDC151	895.139	480.296	315.117	270.015	577.84	2030.64	925.34	925.952
CCDC152	2881.03	2783.63	2145.59	2553.13	3281.2	1403.19	66.17	66.3026
CCDC153	214.229	383.9	401.423	477.319	149.305	220.257	536.55	536.379
CCDC157	351.312	226.713	112.001	156.987	191.082	155.851	323.91	323.28
CCDC159	309.059	351.771	234.194	309.522	333.443	372.841	211.14	211.22
CCDC165	90.9699	93.8527	75.6455	99.6476	73.3611	75.3465	343.02	343.028
CCDC167	51510.8	43926.9	72076.1	55464.2	56241.7	46396.4	21170.2	21171
CCDC174	12524.3	12669.6	8423.56	16896.5	11642.7	9555.65	12393.7	12393.3
CCDC181	37.5675	102.134	160.041	127.353	33.7804	31.1013	51.35	51.3101
CCDC184	83.0435	76.1591	76.7726	65.6617	46.51	31.8672	497.38	497.501
CCDC19	53.1152	64.9547	52.1029	54.4399	60.2913	51.5907	183.09	183.562
CCDC22	613.72	509.782	429.532	507.761	478.293	588.003	342.47	342.604
CCDC23	9812.84	5910.07	12756.7	11831.2	7760.87	10416.2	38072.6	38072.2
CCDC24	26.8673	29.6401	3537.43	3534.94	31.3521	69.9077	111.04	111.155
CCDC25	6872.91	5918.22	4753.25	6942.65	6677.82	6444.6	3753.36	3775.64
CCDC27	386.043	544.988	237.77	327.651	185.035	221.429	365.77	365.618
CCDC28A	1208.22	1143.65	1044.63	741.838	1114.41	885.263	968.88	968.539
CCDC28B	10152.3	10712	8648.15	8536.68	9258.65	14521.9	11295.3	11295.5
CCDC30	474.401	493.771	78.9963	73.9289	359.273	363.352	221.88	221.27
CCDC34	10820.2	10331	8842.29	19700.9	12066.4	9474.66	12037.3	12037.4
CCDC37	597.579	599.304	255.159	215.244	513.249	378.217	433.03	433.617
CCDC40	109.193	108.913	81.7221	121.372	81.1411	97.7895	97.35	97.205
CCDC41	1134.22	1083.25	1090.44	1125.51	1177.77	767.656	1759.96	1732.37
CCDC43	400.28	449.171	421.042	481.042	498.679	466.505	336.99	336.714
CCDC47	13179.7	17046.4	10963	8525.44	9828.39	6745.01	11780.5	11780.5
CCDC50	2996.09	3002.43	5477.34	5480.16	2225.15	2345.04	10713.9	10713.6
CCDC51	7483.14	11154.5	5603.17	11367.4	6665.17	4692.99	4575.48	4575.85
CCDC53	8916.21	6776.76	6066.17	6643.9	7500.99	6930.83	8030.4	8030.19
CCDC58	9194.43	9074.7	8197.77	13807.2	10804.3	11926.5	4077.8	4077.72
CCDC59	8910.29	12587.7	9252.31	5696.16	9685.26	7436.57	8602.64	8602.36
CCDC61	1289.32	1304.16	1272.24	1956.5	1744.02	1281.13	1766.26	1766.22
CCDC64B	16370.8	12752.6	12459.8	17467.1	18894.8	14555.2	411.78	411.972
CCDC65	506.403	471.227	502.903	363.235	640.142	658.583	409.5	409.45
CCDC66	726.485	526.86	1121.93	1049.59	827.822	573.703	1273.42	1273.85
CCDC69	422.336	184.393	383.111	369.592	368.955	352.211	28.55	28.553
CCDC71	3833.51	5211.95	3501.26	3245.44	4519.7	2767.43	4845.73	4845.84
CCDC74B	54.0847	126.208	97.7297	105.419	50.052	58.4205	107.75	107.837
CCDC76	2704.95	3008.51	1928.31	5150.45	2501.28	2154.14	2239.04	2275.06
CCDC77	1191.37	836.927	1021.62	741.891	1530.62	1421.66	294.54	295
CCDC8	976.145	919.938	1075.81	846.037	981.009	852.099	843.84	843.237
CCDC82	1121.02	1241.46	1587.1	1480.46	790.422	741.483	1842.62	1842.73
CCDC84	112.622	84.4584	74.3607	84.8932	118.804	93.8667	91.94	91.8238
CCDC85B	4290.25	4064.8	3537.09	3300.93	5949.97	5197.18	6123.45	6123.41
CCDC85C	5212.7	10760.4	8738.9	9845.51	4883.96	3728.55	1270.99	1270.7
CCDC86	2908.79	6898.76	13403.5	12486.4	3937.69	1522.04	6636.68	6636.74
CCDC87	4448.29	5439.86	3193.47	3572.89	2549.48	2433.53	4539.66	4573.47
CCDC88B	285.064	304.79	218.273	226.114	142.144	278.834	127.79	127.724
CCDC89	345.271	374.946	60.2108	128.355	67.4835	108.011	42.57	42.4651
CCDC9	5919.69	6262.3	8851.46	8707.61	4354.61	3209.19	846.18	846.066
CCDC90A	8094.54	8000.76	8202.3	6247.23	6946.23	3864.82	12010.7	12010.2
CCDC90B	3949.98	3794.7	7017.85	7030.32	3987.27	3268.45	9392.04	9392.46
CCDC92	734.806	287.233	1120.81	1081.69	573.525	191.203	3342.1	3364.23
CCDC93	13821.7	6852.77	13161.4	12154.3	9334.26	6792.78	6400.56	6400.55
CCDC94	58.1062	55.6781	77.9199	120.806	93.0509	65.4847	80.37	80.892
CCDC97	1523.52	1509.47	1569.79	1217.76	1417.36	1199.36	1330.42	1330.67
CCER2	111.949	138.797	82.7639	154.96	125.331	91.6786	146.88	146.919
CCHCR1	5856.75	5016.79	5394.65	4821.94	5557.13	4965.56	5724.91	5724.25
CCKBR	749.295	566.085	463.509	386.648	582.032	489.713	640.84	645.201
CCL17	602.705	737.291	1389.64	1478.6	363.418	433.997	100.94	100.59
CCL25	49.4437	70.9733	41.0781	43.1233	60.6161	62.2652	51.6	51.8518
CCL26	12400.9	13226.2	4381.81	4820.36	5569.01	15393.5	220.2	220.31
CCL27	163.358	164.504	348.585	341.488	284.717	275.213	35.23	36.2445
CCL3	209.436	236.288	372.845	364.812	285.479	304.293	192.1	192.734
CCL4	209.247	273.376	157.645	226.351	160.333	151.912	277.95	277.484
CCL5	34.2461	200.403	302.599	226.704	82.9353	74.9245	847.12	847.669
CCL8	59.8298	61.8915	51.7224	51.9609	109.9	104.245	136.52	135.813
CCM2	8411.78	19995.3	17573.2	28082.9	10750.2	5561.33	20180.8	20180.9
CCNA2	2579.17	2704.96	5111.1	5065.34	3248.92	1765.95	1224.14	1224.11
CCNB1	18590.7	16663.4	30816.3	30620.6	19385.6	11827.6	7566.21	7566.28
CCNB1IP1	68.9142	63.1356	74.2691	66.5796	78.8365	62.5622	73.63	73.864
CCNB2	5557.11	4486.87	11907.2	10391.6	5446.54	3591.33	4335.26	4335.01
CCNC	15654.5	9285.83	9560.34	10985	15357	9925.03	5195.71	5254.79
CCND1	4390.52	4287.56	8636.69	8746	3621.75	3492.07	62488.2	65034.2
CCND2	50272.6	51005.8	74243.7	75397.5	11785.7	11285.8	49902.8	49967.9
CCND3	2824.43	2865.08	4872.86	4866.32	7479.48	7341.28	6052.71	6124.85
CCNDBP1	5272.19	4532.62	3498.2	3167.87	3581.84	3021.24	10249.4	10249.3
CCNE1	2656.58	2504.04	3189.79	2866.75	4553	4529.48	917.33	924.283
CCNE2	276.725	398.091	372.724	515.395	412.712	150.771	155.63	155.913
CCNF	3248.99	3589.92	2966.48	3507.48	3725.61	2603.23	1299.58	1299.11
CCNG1	135104	122765	177425	157386	122076	139566	81941	81941
CCNG2	146.796	220.776	115.821	120.866	117.535	158.711	404.42	404.142
CCNH	6528.95	3695.23	3801.58	5964.99	7282.67	5250.78	2615.7	2675.53
CCNI	35303.1	32347.2	34567.8	18830	24574.7	20461.2	66321.6	66321.3
CCNJ	98.9233	163.93	325.595	321.172	110.529	39.4628	109.57	109.434
CCNK	18081.8	19740.2	12411.2	23439.4	14796.9	12397.6	9829.24	9829.82
CCNL1	438.638	410.164	338.868	604.12	374.988	603.554	723.97	723.572
CCNL2	396.744	425.849	574.384	565.697	267.908	403.911	423.45	423.13
CCNT1	204.543	304.383	292.286	274.381	266.377	221.476	100.71	100.133
CCNT2	298.215	243.546	437.437	420.314	248.837	215.365	292.47	292.475
CCNY	1209.12	1291.7	2153.4	1193.88	1105.94	1176.22	757.85	757.411
CCNYL1	169.884	226.749	208.481	210.519	272.223	137.877	1601.26	1601.42
CCPG1	1637.07	1783.32	2655.47	2617.41	1643.58	1739.74	9423.75	9423.12
CCRN4L	2518.58	2648.04	4098.33	3969.52	2004.23	2040.22	1181.28	1181.22
CCS	18505	24084.9	18965.5	19044.3	19994.9	16077.4	31357.2	31357.3
CCSAP	273.197	266.068	3530.8	3735.63	283.19	277.988	34.04	34.196
CCSER1	44.6232	56.2483	46.4776	195.922	36.4408	53.3412	126.5	126.209
CCT2	85925.5	79895	108449	95357.8	74740	55049.7	66151.8	66151.4
CCT3	147655	138798	150962	150861	152024	126221	116258	116258
CCT4	214204	191144	165093	225765	222642	200193	141337	141338
CCT5	10822.8	9324.52	16803.1	14198.9	10140.9	6548.44	7012.4	7012.15
CCT6A	22597.7	24156.1	21967.8	22315.1	27493.9	15532.6	19104.3	19104.9
CCT6B	281.617	141.874	304.136	317.049	232.952	285.085	384.18	384.236
CCT7	133830	162698	162553	102987	144558	102005	119336	119336
CCT8	15367.9	14369.4	10838.6	4700.47	16929	10738.7	10416	10415.3
CCZ1	16953.2	15689	9179.56	8281.5	10870.2	7975.12	10192.9	10193
CD109	421.447	278.354	288.397	293.489	848.563	435.731	9441.93	9441.6
CD14	674.591	691.242	943.529	927.122	609.858	381.578	648.82	648.24
CD151	3881.26	3220.02	2856.3	4205.03	3339.45	3601.74	4280.13	4243.85
CD163L1	3831.49	3905.53	2187.5	2667.77	1062.04	4037.38	61.67	61.783
CD164	2991.16	2982.96	3668.51	3503.19	2011.65	2039.84	2835.83	2835.31
CD164L2	65.0273	73.3354	35.6265	21.3937	69.2777	84.8645	46.21	46.9228
CD19	27556	43506.8	18132.4	19603	10174.9	11802.8	8472.63	8472.38
CD1A	48.6627	46.0665	83.5625	66.7479	94.6904	46.1675	90.5	90.0055
CD2	166.958	188.384	123.529	168.927	144.541	127.953	119.96	119.697
CD200	137.011	120.769	124.832	139.879	70.5151	46.105	1684.57	1684.83
CD247	761.431	790.541	1817.63	1766.56	852.291	847.723	7574.66	7574.43
CD276	238.529	239.627	251.295	188.601	235.69	249.608	1087.69	1087.06
CD2AP	12940.7	15608.3	14152.1	14380	10310.4	9491.57	5212.63	5212.3
CD2BP2	21635.4	20560.3	15418.9	10917.1	20401.1	16876.7	32515.8	32516
CD300LB	376.555	352.432	171.604	183.778	235.272	173.98	505.9	505.774
CD300LG	75.2428	61.3979	34.2375	40.8685	30.1147	25.1155	86.08	86.078
CD302	410.487	354.405	332.253	393.306	258.21	460.831	6378.73	6378.66
CD320	9876.58	10949.7	16495.5	17774	11497.8	9198.09	10826	10826
CD38	24754.3	26825.8	4188.87	3536.53	11180.6	14233.4	197.71	197.922
CD3D	4326.25	3931.38	3663.92	4726.81	5158.15	4758.65	7231.82	7231.11
CD3EAP	4985.04	6643.86	6881.34	5111.26	7598.66	4911.59	1951.83	1951.01
CD4	33764.7	28195.7	29022.4	28209.1	28502.4	33660.8	42593.2	42593.7
CD40	1990.07	2016.98	1791.61	1835.57	1479.94	1484.89	3400.24	3400.59
CD46	77610	78370	79531.9	73556.3	64414.6	54380.3	40723	40722.4
CD52	682.311	699.987	310.43	371.865	395.946	1107.3	90.7	90.4652
CD55	123.771	605.381	629.905	632.231	408.474	410.433	470.92	470.624
CD58	187.945	144.019	699.24	673.591	253.152	195.563	2664.75	2664.16
CD6	29.0666	33.5136	1527.12	1428.01	24.0206	31.0701	30	30.8467
CD63	98270.1	128800	103153	92496	99874.7	102588	247082	247082
CD68	146.249	140.761	92.0524	98.507	139.468	105.62	90.39	90.1559
CD7	81.8765	87.9066	56.5648	87.7758	83.0436	54.7634	83.12	83.5995
CD70	208.682	215.001	271.261	203.732	141.85	301.839	287.45	287.381
CD74	102.891	99.0386	74.7427	95.4557	64.5602	126.109	103.05	103.924
CD79A	3928.66	4133.31	3541.45	3835.27	2738.33	2635.57	3741.67	3741.08
CD79B	49.3988	74.8106	72.7982	61.0109	68.5817	46.3082	52.4	52.1472
CD81	180059	182037	177590	175752	142233	148245	251228	225578
CD82	204.732	1529.94	1050.74	1066.9	625.093	686.968	10248.8	10248.3
CD83	175.881	197.95	197.942	219.16	302.926	202.753	414.77	414.544
CD9	115211	151297	145685	80147.8	126146	93927.4	61708	61708.6
CDA	787.939	779.426	656.391	650.184	333.195	1271.34	55.25	55.792
CDADC1	93.0077	134.923	1422.11	1386.65	86.833	28.4444	146.37	146.621
CDC123	5863.97	5236.44	4337.44	5914.19	7454.94	3514.78	6470.44	6470.41
CDC14B	1484.06	1564.64	1849.64	3409.86	1730.5	1177.04	1201.12	1201.13
CDC16	728.244	939.993	591.9	403.527	693.582	393.956	422.16	422.07
CDC20	7855.62	9084.27	16655.6	16443.3	9067.05	5606.68	5547.15	5547.93
CDC23	981.01	960.678	702.651	791.736	1289.47	707.923	906.01	906.397
CDC25A	116.76	166.355	436.898	427.704	160.024	108.073	33.94	33.451
CDC25C	697.517	694.673	1706.64	1791.48	991.697	501.154	179.86	179.364
CDC26	2669.86	2531.14	2550.57	2802.85	2844.7	2410.2	5516.42	5516.46
CDC27	1050.84	1101.4	828.958	1437.55	960.097	553.791	1667.3	1667.73
CDC2L1	2261.53	2300.4	3408.03	3327.86	1870.95	1728.9	2810.34	2810.95
CDC34	3885.52	5810.65	4158.26	3699.09	4353.61	3072.64	2682.65	2682.36
CDC37	2354.65	2481.42	2018.71	2175.37	2703.39	2559.59	2096.87	2096.67
CDC37L1	1244.16	1195.96	2288.97	2287.16	1354.11	1489.31	989.99	989.153
CDC40	1095.3	1003.49	863.769	760.392	1141	1233.5	1464.64	1464.68
CDC42	12122.3	12158.9	12393.2	11323.2	13381.7	13921.4	15635.5	15425.3
CDC42BPA	737.086	443.262	1121.16	1065.33	682.925	291.587	1577.4	1577.34
CDC42BPG	20930.4	26060.7	19939.8	12959.4	22488.4	23764.8	10446.2	10446.1
CDC42EP1	11676.5	13427.2	14381.4	15340.6	15313.3	12359.9	12524.5	12524.6
CDC42EP2	70990.4	91913.5	73096.8	67570.6	61717.9	58525.9	79075.8	79075.2
CDC42EP3	347.785	819.414	451.494	817.436	256.323	125.859	73211.7	73211.6
CDC42EP4	542.139	512.108	1292.45	1835.54	573.602	262.595	4556.93	4590.09
CDC42EP5	17045.2	17639.9	5158.54	5077.09	11319.4	17049	46028.9	46028.9
CDC42SE1	20925.2	31726.8	23856.1	24939.2	24011.3	20080.2	17112.5	17112.5
CDC42SE2	1924.65	1975.24	2913.97	2714.7	1479.73	1546.99	204.44	204.885
CDC45	9273.03	13869.8	21292.5	15967	9661.82	7518.52	9042.61	9042.28
CDC5L	7442	6199.42	8930.42	9602.99	6663.44	4969.17	5913.31	5913.67
CDC6	356.743	423.224	312.444	323.257	443.848	243.481	37.57	37.202
CDC7	2151.47	2185.41	1524.75	1083.46	1997.89	1626.71	4690.78	4729.26
CDC73	3532.59	3575.43	2965.05	2833.31	3618.31	3655.37	1541.57	1159.26
CDCA2	1638.35	1787.86	1301.79	1417.01	1736.88	1019.87	577.22	569.05
CDCA3	35119.5	54047.9	51055.1	63223	50224.9	25413.8	23556.1	23556.7
CDCA4	291.815	225.518	131.082	96.9703	227.941	196.079	240.68	240.669
CDCA5	63.591	63.2261	56.2176	111.971	81.4195	59.7959	69.7	69.1812
CDCA7	9667.36	23750	23410.6	22560.9	11210.6	6365.43	1504.29	1504.32
CDCA8	587.786	630.994	484.221	501.827	651.944	407.975	233.24	233.415
CDH1	42687.8	42647.4	40273.2	40156.4	44779.7	44705.5	540.81	516.617
CDH11	146.213	106.137	430.159	430.04	461.512	466.63	36952.6	345796
CDH13	282.65	239.836	82.7118	69.7541	76.0833	49.9497	31861.6	31861.1
CDH15	1719.06	1696.48	1290.19	1797.52	1363.62	1212.75	2638.84	2638.15
CDH2	218.278	218.402	400.23	405.705	413.524	414.934	6006.59	6112.98
CDH22	83.618	106.27	82.625	84.7632	73.6704	88.5373	48.71	48.24
CDH23	235.926	180.845	108.824	526.473	139.746	147.333	239.33	239.024
CDH26	305.253	676.147	433.733	431.342	202.543	244.388	452.84	452.816
CDH3	956.612	978.059	640.885	655.725	746.593	776.682	1016.76	1054.51
CDH4	819.897	819.025	760.014	895.49	631.836	771.438	860.42	860.125
CDH7	136.868	168.256	92.4344	122.427	76.6865	74.5963	59.93	59.2118
CDHR4	74.9735	39.2154	5232.97	5334.61	63.9106	55.9512	38.13	38.4579
CDHR5	1893.72	1909.76	1093.1	1236.13	1395.16	1155.19	1564.33	1564.63
CDIP1	16432.9	9702.56	28834.7	27721	15205.4	13649.8	6750.16	6750.87
CDIPT	1761.28	1730.38	1416.34	1545.97	1821.65	1359.91	2395.28	2395.97
CDK1	10190.4	11203.5	6490.95	6760.68	10260.6	7560.58	2576.27	2576.35
CDK10	384.76	369.98	290.533	781.432	400.926	298.714	944.27	944.887
CDK12	253.879	252.805	404.659	393.481	223.672	119.748	207.34	207.353
CDK13	289.759	544.717	271.574	310.017	137.689	124.64	484.71	484.94
CDK14	274.499	691.587	578.548	599.239	225.234	231.619	1474.91	1474.94
CDK16	1066.06	819.206	601.258	1086.25	826.755	430.152	854.1	854.432
CDK17	23.501	54.4382	40.1753	75.9729	38.9929	43.6513	106.69	106.58
CDK18	22600.9	24899.6	17324	17559.4	15707.7	14604.5	23470	23469.9
CDK2	10322.1	13270.9	11332.6	10474.4	10569	8799.38	2039.74	2011.59
CDK20	5238.9	4104.88	3849.01	3450.91	4665.94	5620.17	6604.58	6604.45
CDK2AP1	19280	25398.3	22393.7	20125.8	19793.6	18413.6	48255.2	48255.7
CDK2AP2	7667.57	16942.4	12455.7	14714.9	12198	6911.64	29635.9	29635
CDK3	1589.73	1513.32	1751.76	2154.31	1817.34	1949.16	4284.24	4247.96
CDK4	19747.1	31934.2	23065.3	31163.8	19859.3	15533.5	17872	17871.1
CDK5	790.911	1153.08	843.959	517.989	707.332	532.599	1585.22	1585.77
CDK5RAP1	4776.14	3210.75	7383.22	7211.95	4908.34	3675.33	5507.35	5507.25
CDK5RAP2	7150.52	5676.01	5039.58	5484.1	5687.98	4169.92	2846.71	2846.87
CDK5RAP3	11419	11554.6	10334.8	13205.7	13138.2	10169.1	18332.4	18332.7
CDK6	159.866	167.716	279.88	281.974	612.734	631.787	902.5	928.656
CDK7	5564.21	5990.35	1966.18	1866.34	5805.66	5810.81	1701.79	1674.77
CDK8	207.093	265.756	205.443	256.826	181.848	153.944	114.4	114.199
CDK9	41305.2	46114.2	33297.6	34187	49948.5	48723.9	59201.6	59201.6
CDKAL1	329.714	316.909	257.632	195.575	238.644	209.192	385.08	385.453
CDKL2	125.144	133.747	328.181	316.192	86.9258	44.2921	119.83	119.176
CDKN1A	9488.13	18454.3	20296.9	20155.1	10849.8	8248.48	51090.8	51090.8
CDKN1B	319.876	301.641	278.275	340.54	319.228	459.315	397.36	397.205
CDKN1C	39875.4	42274.8	13714	10730.7	42310	78788.8	6317.43	6317.32
CDKN2AIP	3091.14	3133.21	3834.89	3742.5	2460.53	2377.41	1888.71	1888.95
CDKN2AIPNL	8256.54	7758.3	5028.54	2154.86	6088.65	6011.78	6786.36	6786.44
CDKN2C	6287.2	6259.78	3660	3634.11	3920.15	3907.61	6479.93	6587.11
CDKN2D	775.336	275.648	736.086	714.086	762.457	1005.17	1083.85	1083.85
CDKN3	1858.83	1946.63	2133.49	2225.14	1868.74	1934.48	2324.98	2324.15
CDNF	125729	108347	105649	115609	81262.1	115347	119457	119458
CDO1	1754.09	1900.5	2145.49	2177.21	2152.99	2265.69	1353.43	1353.26
CDON	74.4438	58.538	44.7588	116.172	60.91	57.139	155.4	155.567
CDPF1	2816.23	2835.76	3067.83	2859.43	3114.34	3242.9	15305.6	15305.5
CDR2	3569.98	3474.47	1660.78	1776.28	3322.86	3459.68	8846.94	8846.05
CDR2L	35.0451	56.031	55.3669	76.9674	44.36	32.5548	151.23	151.218
CDS2	4224.74	6275.63	4640.33	5314.07	3840.39	4909.7	10862.4	10862.2
CDSN	115.512	125.43	78.2671	100.887	106.755	113.387	89.55	89.575
CDT1	12746	11124.9	12559.4	16885.9	15657.2	9645.79	2445.76	2398.04
CDV3	17004.2	21001.2	21351.7	36868.5	20164	13796.6	21589.4	21589.7
CDYL	6970.1	11606.4	11235.4	12745.4	5731.91	6436.49	12990.5	12990.6
CDYL2	855.004	621.274	512.469	630.908	1016.35	524.706	2590.49	2590.07
CEACAM1	370.128	394.082	214.54	242.797	186.689	268.878	434.02	434.861
CEACAM19	6894.69	9533.65	6689.84	6520.22	3805.43	3556.68	29.87	29.1405
CEBPA	47646.1	46623.6	43075.7	43373.1	44997.1	44232.6	55239	55219
CEBPB	55.4761	72.4937	59.3427	56.6431	74.3665	69.2982	163.02	163.6
CEBPD	69821.8	51707.7	34334.3	41014	37784.2	46200.1	80407.4	80407.4
CEBPG	11969.3	12061.7	7492.78	15261.9	10499.9	6789.41	30094	30093.2
CEBPZ	11615.6	9479.42	9045.58	9169.61	13037.5	8636.19	12393.7	12393
CECR5	4769.97	9936.2	5344.84	6551.26	4253.13	3111.62	7437.61	7437.55
CELA1	32.0289	33.3528	41.9781	30.4293	68.7702	63.657	41.42	43.138
CELA3B	31.5172	339.11	750.326	982.845	38.8537	29.5072	2988.33	3038.75
CELF1	7248.11	5158.62	8596.27	8440.83	7144.39	8447.38	2886.71	2936.8
CELF2	181.455	161.197	138.6	153.919	212.69	147.692	122.92	122.836
CELF5	278.287	348.45	190.529	271.466	160.287	106.651	372.62	372.64
CELF6	68.0973	689.894	659.836	411.464	113.406	52.9504	60.81	60.8581
CELSR2	289.903	294.817	418.142	259.511	372.869	304.559	349.09	349.055
CELSR3	23269.8	16824.8	14872.9	18210.3	15413	14673.7	26842.2	26843
CEND1	86.9125	45.8855	134.064	143.884	42.6432	44.0576	3285.36	3307.78
CENPC1	3045.61	2579.01	2377.67	2887.53	2882.74	2260.93	3750.8	3750.73
CENPE	2408.79	2499.51	3849.95	3779.3	2120.65	2136	1385.15	1385.75
CENPH	575.147	1074.8	1785.29	1360.83	884.834	736.727	621.45	621.503
CENPI	7464.09	2912.99	2468.54	2623.73	8113.41	4619.69	473.09	473.973
CENPJ	2406.65	2491.61	2413.35	2168.1	2603.74	1144.7	871.36	871.304
CENPK	789.385	911.756	645.2	684.526	1220.67	728.522	509.61	509.836
CENPL	672.993	661.157	1494.6	1684.65	1003.64	412.194	730.07	730.807
CENPM	5079.49	7550.47	4358.36	4932.9	4780.18	2652.09	7080.24	7080.13
CENPN	798.945	801.232	2383.59	2295.75	827.853	817.743	902.97	902.679
CENPO	273.439	270.48	290.446	576.131	351.245	185.748	157.68	157.924
CENPP	4683.9	4630.81	5060.83	5034.6	2466.3	2550.75	2588.62	2504.82
CENPQ	414.697	387.466	418.802	276.089	505.84	239.324	230.91	230.722
CENPT	4889.72	5580.8	4344.43	3342.15	5437.41	4651.64	4440.78	4440.91
CENPU	3523.17	3311.61	2403.78	2838.84	3682.33	2508.02	1805.88	1805.25
CENPW	7427.78	8206.67	7601.34	7897.06	9850.32	5844.02	9457.92	9457.35
CEP104	140.432	80.2499	280.957	281.625	140.535	68.5324	119.49	119.138
CEP112	923.425	1007.22	303.415	415.044	820.15	935.697	2219.93	2219.86
CEP120	470.478	384.805	338.33	245.537	518.013	393.831	995.56	995.418
CEP135	1223.37	1206.24	1624.24	1666.65	1221.85	943.371	345.97	345.54
CEP164	132.568	87.2821	73.6489	87.0709	114.442	139.44	123.87	123.99
CEP170	148.484	59.081	82.1909	165.73	159.529	146.192	677.39	677.783
CEP19	951.253	923.869	1562.75	1427.25	1053.8	1113.1	928.42	928.7
CEP250	112.658	95.1016	59.7073	1237.6	88.3488	151.584	215.94	215.872
CEP350	515.568	351.708	676.226	688.545	306.406	173.996	349.15	349.29
CEP41	485.406	521.077	325.5	358.63	338.129	303.012	680.47	680.802
CEP44	1318.67	1440.73	2661.64	2530.09	1059.29	1138.14	655.52	655.522
CEP55	436.717	457.416	463.908	492.019	488.084	344.115	223.49	223.072
CEP57	625.542	237.908	565.701	518.967	544.539	581.001	408.68	408.266
CEP57L1	270.549	216.422	390.319	389.702	291.913	124.937	526.45	526.779
CEP68	809.6	998.196	788.974	981.154	756.781	753.512	521.42	521.938
CEP70	120.162	95.2374	87.1737	120.308	132.09	78.3473	181.7	181.299
CEP76	381.169	364.994	230.148	257.927	407.948	268.8	342.31	342.12
CEP78	3281.89	2547.7	1919.25	1357.51	2985.38	1929.21	3572.92	3597.66
CEP85	97.7833	94.6944	86.7571	59.4746	73.4539	38.4	91.19	91.3624
CERCAM	2073.93	1985.25	923.55	901.846	1568.62	1428.02	13565.5	13565.6
CES2	47.7561	73.4983	56.8774	56.1995	51.3048	54.3727	448.73	448.112
CES3	13680.2	15268.4	14502.6	11654.6	13703.9	13183.5	10071	10071
CETN2	54013.4	50048	38308.4	45975	36515.4	52464.6	27312.7	27312.6
CETN3	2487.46	2570.23	2555.86	2583.42	3098.81	2850.84	3894.08	3894.72
CETN4	618.98	327.643	754.594	760.502	572.829	615.353	4460.57	4460.57
CFAP97	1954.8	2086.27	1564.93	1641.44	1659.14	1004.92	4573.5	4573.67
CFB	33.2407	141.096	263.587	193.352	57.0277	45.5111	825.51	825.166
CFD	1531.18	1647.38	1150.39	1174.18	900.456	860.692	104.99	104.388
CFDP1	3999.38	3937.22	2915.59	2104.87	2777.79	3537	6099.44	6099.43
CFDP2	4508.7	3662.12	2641.97	2743.06	3869.17	3641.2	3670.96	3692.87
CFI	2941.51	3078.23	598.228	608.51	707.703	714.741	62.7	62.5262
CFL1	156142	208048	178506	218512	179866	127314	195728	195728
CFL2	789.914	678.672	602.664	612.473	1049.11	869.04	2497.58	2497.7
CFLAR	177.505	125.049	115.144	71.6893	170.372	144.426	84.4	84.128
CFP	65.1619	80.3495	53.9085	144.25	29.0939	60.4054	54.72	54.8276
CGA	362560	359528	62416	62452.4	124099	334187	36.35	36.2167
CGGBP1	3130.3	4657.74	3835.07	3304.15	2875.27	2349.54	10704	10704.5
CGN	1607.7	1480.87	1121.87	1185.55	914.268	1005.57	36.01	36.492
CGRRF1	2316.31	2412.99	3230.85	3331.64	2169.71	12211.4	1258.22	1258.52
CH25H	158.538	56.1578	34.9146	31.9082	68.6436	183.138	31025.2	31025
CHAC1	180.504	302.139	308.624	205.626	202.172	196.751	1335.24	1335.13
CHAC2	423.27	388.09	593.289	587.184	387.98	129.516	763.52	763.543
CHAF1A	13704.9	14204.2	2662.62	25690.2	13684.5	8250.91	4798.82	4798.34
CHAF1B	1890.8	1825.42	1698.56	2615.55	1492.9	787.958	847.96	847.595
CHAMP1	1829.7	1830.43	2100.82	2968.41	2382.15	1658.08	2342.05	2342.93
CHCHD1	7666.83	4736.13	6872.63	7615.11	10112	10389.5	5271.8	5199.42
CHCHD10	175236	145376	144379	94467.2	194495	228461	97020.4	97020.5
CHCHD2	145441	179801	200938	150707	193760	170810	135286	135285
CHCHD3	24031.4	20401.3	16099.1	17776	23408.6	21568.1	24456.9	25588.7
CHCHD4	10623	14331.1	32772.7	33627.5	13242.8	14135.3	9436.36	9436.4
CHCHD5	38704.6	66450.2	48599.5	54993.2	43772.7	33814.7	44012.8	44012.1
CHCHD6	40056.1	43408.7	31550.3	35376	29610.7	28482.3	51438.6	51438.6
CHCHD7	87542	63611.6	77091.9	67286.5	85328.9	68647.9	17592.2	17592.6
CHCHD8	14457.7	17976.2	14070.9	6561.08	15680.5	12463.7	14429.4	14429.3
CHD1	53.6448	53.213	57.3989	56.4342	50.957	52.9338	103.49	104.021
CHD1L	11791.7	11395	24223.5	23505.3	6197.86	6121.66	2935.04	2915.46
CHD2	8381.69	7530.26	6214.91	7057.54	5086.66	2419.93	4536.26	4536.12
CHD3	37.5316	53.4879	89.7259	90.7488	28.8773	41.4476	216.79	216.664
CHD4	25524.3	25710.1	23957.6	23826.1	27319.8	27515.7	36887.5	36623.7
CHD6	41.6878	46.7272	36.0432	32.5396	31.8625	69.3451	40.66	40.4892
CHD7	327.74	457.317	321.368	231.338	165.499	159.961	38.9	38.716
CHD8	8739.12	8767.5	9714.46	9763.25	8183.31	8321.16	7390.17	7701.74
CHD9	364.293	228.713	199.071	133.13	175.909	446.5	538.57	541.87
CHDH	253.969	244.011	3668.23	3513.05	247.801	226.977	38.72	38.9254
CHEK1	2380.51	2370.19	2614.95	2604.88	1884	1861.71	468.61	448.44
CHEK2	2706.93	2763.03	3273.84	3269.07	1611.59	1565.84	657.17	698.95
CHERP	3893.8	4392.38	4552.24	3115.81	5441.79	3436.54	3530.97	3552.06
CHFR	4817.32	3513.97	3200.08	3307.32	3836.91	2261.08	3910.38	3910.86
CHGA	229.436	186.637	168.201	197.765	142.531	181.279	138.08	138.479
CHIC1	1181.95	520.489	743.467	736.46	881.632	712.94	572.47	572.166
CHIC2	1218	1145.01	1452.57	1336.36	1328.94	1408.92	2744.72	2744.22
CHID1	13079.5	15170	10064.4	9103.95	13856.9	12245.1	12337.3	12337.6
CHKA	721.476	540.807	614.748	360.382	432.077	417.352	193.85	193.822
CHKB	10642.6	14204.1	9922.65	12485.6	10100.8	8629.94	8144.42	8144.69
CHL1	10239.4	7761.07	5534.03	4669.56	3052.66	13784	92.68	92.64
CHM	295.72	223.228	164.469	281.732	235.056	206.003	143.95	143.836
CHML	4670.16	5053.08	5441.94	10689.2	5011.93	5083.12	2332.63	2332.67
CHMP1A	13741.5	13776.7	10808.4	51961.6	11755.9	9912.33	17300.5	17300.6
CHMP1B	510.855	560.844	455.627	450.124	422.457	417.414	741.87	741.73
CHMP2A	57162.4	56766.1	58628.1	56348.3	54218.2	70796.1	95033.9	95033.6
CHMP2B	1647.49	1674.3	1685.23	1185.9	1667.23	1179.66	3217.06	3217.96
CHMP3	546.224	597.638	1376.15	1226.65	566.178	1280.11	4936.93	4936.09
CHMP4A	12201.9	12691.7	9146.51	18047.5	11018.3	10279.3	13377.9	13377.5
CHMP4B	3881.76	3750.85	4641.2	3815.36	3430.14	4435.55	3426.9	3426.72
CHMP4C	2790.55	2799.58	835.66	647.392	2467.6	2167.08	194.96	194.88
CHMP5	6132.5	6044.15	5433.21	6312.51	6911.44	6104.62	6561.37	6561.97
CHMP6	9016.59	9421.99	8387.08	14634.6	10724.7	7207.99	11412.7	11412.5
CHMP7	7399.4	8509.11	6664.84	7731.04	8709.07	5858.29	14966.2	14966.7
CHN2	86.3021	782.38	555.717	501.749	131.178	138.463	145.37	145.633
CHORDC1	4350.52	4100.87	2671.54	2755.63	3552.02	3533.89	1210.91	1210.17
CHP1	30094.1	26433.6	30744.3	42211.2	29230.4	22828.6	29119.7	29119.9
CHPF	147.73	148.137	135.405	93.0156	92.6333	63.5624	276.07	276.45
CHPF2	103.672	159.866	160.475	160.307	160.241	91.7568	401.37	401.21
CHPT1	3663.31	3573.89	14087.9	13227.1	6851.98	7036.22	5978.29	5978.67
CHRAC1	7981.27	9259.3	4822.3	1851.93	5457.09	3032.4	4043.57	4043.46
CHRD	34880.7	36967.3	44112.7	43929.1	26307.8	25367.9	42732.2	42726.2
CHRM3	7770.76	5097.06	5316.77	7432.87	6730.98	5963.35	4655.86	4655.24
CHRNA1	20271.8	28199.1	27681.8	22241	21613.4	25542.1	27839.3	27839.3
CHRNB1	309.265	207.625	141.985	275.039	320.605	385.407	824.35	824.577
CHRNB2	228.098	248.922	152.749	114.768	193.387	150.037	307.46	307.948
CHRNE	1046.69	1125.23	911.739	1199.63	1029.76	921.772	5453.36	5453.08
CHRNG	66.293	104.577	110.235	79.637	65.7821	52.6535	99.76	99.8856
CHST1	1230.98	1663.61	1071.73	1009.15	428.241	1608.47	23630.6	23630.7
CHST10	33749.4	32543.7	25882.3	31078.1	25539.5	20269.4	53219.7	53219.4
CHST11	49.6951	22.6079	94.8278	93.4287	31.1819	26.0845	51.42	51.21
CHST12	111.957	108.315	70.0897	63.7494	75.3409	102.713	138.49	138.274
CHST14	1825.12	1837.49	3252.4	3301.4	2325.11	2360.33	8531.44	8531.12
CHST15	443.539	205.408	425.839	458.048	142.36	137.112	281.94	281.403
CHST4	151.347	157.495	129.676	132.8	72.4021	156.163	210.98	210.981
CHSY1	33.7255	32.6267	133.942	142.239	62.797	32.3048	446.13	446.842
CHTF18	15403.4	17878.7	12475.4	26860.3	20186.5	10715.2	4918.1	4918.19
CHTF8	16506	16051	17197.9	11939.5	19300.8	11849.9	17411.7	17411.4
CHTOP	12144.8	12608.1	9463	17712.7	12189.6	10009.3	15390.3	15390.3
CHUK	9213.08	9357.84	8808.46	3693.55	10130.6	6943.1	10837	10837.1
CHURC1	376.609	662.725	488.388	644.783	292.609	224.946	1406.36	1406.12
CIAO1	3754.88	7619.57	3885.58	4102.45	3388.34	2911.21	4691.96	4691.45
CIAPIN1	914.879	913.53	1478.87	1269.68	730.842	433.872	1502.81	1502.34
CIB1	38739.1	35344.5	30971.2	22541.9	44926	49258.3	61569.2	61569.9
CIB2	3646.59	3265.93	1694.27	1755.74	2520.08	2704.21	6982.39	6982.03
CIB3	85.7276	97.6629	71.4613	85.0539	120.737	70.8611	201.5	201.174
CIC	117.065	125.366	109.275	126.175	183.735	106.495	91.22	91.155
CIDEA	7226.87	11029.3	9096.38	3619.42	9522.18	10692.3	1060.76	1060.45
CIDEB	1116.44	1242.68	2632.29	2516.78	785.797	791.273	1111.79	1111.22
CILP	41.5711	68.3667	55.8704	52.8185	56.5327	51.7157	47.54	47.773
CILP2	158.107	154.689	279.907	166.656	113.746	180.607	57	57.6749
CINP	55393	66735.5	43787.1	54169.8	49769.6	54544.7	73673.5	73673.8
CIRBP	500.074	367.347	283.571	226.297	378.638	851.63	904.18	904.928
CIRH1A	79.6773	72.9372	98.8558	98.4007	56.9813	39.0408	63.21	63.7728
CISD1	23359.9	19911.6	41657.4	40553.5	23605.6	9407.12	8119.09	8119.28
CISD2	2656.4	2600.42	2686.81	4224.7	2942.98	2298.22	2664.62	2664.31
CISD3	2210.14	2244.68	1945.38	2284.6	2933.98	2410.03	2494.4	2494.72
CISH	276.052	262.724	239.628	288.402	341.254	173.996	200.8	200.957
CIT	1475.78	1533.03	1692.48	1538.25	1300.61	1428.51	644.31	644.764
CITED1	3095.55	13711.3	19279.1	19331.2	11202.6	8737.73	289.22	289.771
CITED2	5447.43	6033.59	7125.16	8330.33	5171.56	3444.42	12153.2	12154
CITED4	2113.98	2229.16	1831.42	1946.96	1273.19	1385.27	24479.8	24479.8
CIZ1	10867.8	16638.7	10892.3	7750	7679.2	11623.4	12335.9	12335.9
CKAP2L	4223.24	7931.56	4752.63	3543	5304.95	2725.04	4387.67	4387.69
CKAP4	33591.9	162095	194262	133738	43649	39297.8	187995	187994
CKAP5	31138.5	40831	27905.9	42970.2	26232.7	26705.7	29581.9	29581.7
CKB	3970.86	5062.32	4154.49	3934.18	3505.93	4692.19	1601.42	1601.87
CKM	75.4492	45.2249	46.0783	61.99	46.8348	51.2469	38.27	38.021
CKMT1B	11509.2	29473.8	26480.1	28541	9204.01	10747.7	247.88	247.011
CKS1B	150.611	207.046	113.755	145.757	113.004	111.043	82.77	82.475
CKS2	30456.7	31404.6	21035.4	25938.7	27732.8	17062.2	14250.5	14250.1
CLASP1	219.579	127.104	264.447	256.191	178.662	150.724	77.88	77.308
CLASP2	271.492	193.805	185.042	196.937	290.413	237.042	214.13	214.663
CLASRP	12445.8	14812.4	11611.4	11953.5	13851.2	16454.5	13359.2	13359.6
CLCC1	5472.3	6809.44	6183.3	9828.71	5536.91	4742.8	9233.97	9233.49
CLCN2	9473.88	14507.3	8789.08	7891.11	5075.39	3443.48	715.5	715.376
CLCN3	1132.9	895.556	535.196	1050.46	724.98	1132.14	30.06	30.1389
CLCN4	465.64	229.165	303.763	228.791	367.656	324.251	143.33	143.182
CLCN5	147.218	81.3088	84.2743	72.1542	134.24	116.185	31.42	31
CLCN7	34265.6	17137.3	21775.8	44945.5	37164.7	28013	38637.6	38637.9
CLDN1	1403.48	1462.09	7347.4	7438.72	3743.55	4102.83	221.48	221.929
CLDN12	3777.17	9463.27	7656.39	6631.08	3458.64	3161.93	2560.78	2620.74
CLDN15	171.994	206.603	187.386	214.372	223.502	158.664	688.98	688.013
CLDN19	762.158	910.253	1063.76	683.083	839.561	597.99	673.31	673.886
CLDN23	542.301	484.513	333.434	910.567	402.751	489.026	56.26	56.8446
CLDN25	275.037	207.526	226.676	222.304	315.16	215.85	165.38	165.43
CLDN3	7086.91	4820	3446.57	2722.31	4118.26	3640.34	61.75	61.895
CLDN4	12770.7	13760.8	10830.3	9600.55	8645.19	10274.1	118.38	118.159
CLDN5	848.254	855.14	164.486	121.716	374.786	555.386	45.4	45.8647
CLDN6	20972.1	20703.7	19150.6	19115.7	15503.9	15804.8	34.89	35.1525
CLDN7	13549.6	7367.37	17460.2	12792	23511.5	18583.9	1141.59	1141.57
CLDN9	452.453	385.058	419.983	328.92	314.65	435.044	151.6	151.618
CLDND1	153.044	215.336	203.654	234.107	240.005	174.308	573.82	573.637
CLEC11A	1348.85	891.157	601.101	629.691	845.594	650.081	9765.75	9765.07
CLEC16A	172.452	145.241	138.964	187.668	129.074	125.109	295.83	295.52
CLEC3B	202.272	115.918	113.39	112.307	201.554	213.958	2115.11	2087.88
CLGN	60.8441	106.062	181.495	182.046	30.5942	33.7426	30.38	30.927
CLHC1	2166.14	2119.5	1405.84	1337.06	1528.39	1637.11	2701.22	2701.99
CLIC1	150773	86286.6	145399	145242	193915	176486	53344.2	53344.8
CLIC3	961.334	1053.08	718.207	408.81	286.206	979.927	238.27	238.62
CLIC4	12727.8	10766.6	12133.3	31097.6	10893.3	14142.1	86235.9	86235.6
CLINT1	302.488	319.199	307.738	133.189	215.397	211.77	254.85	254.228
CLIP1	3452.75	3405.8	4328.04	4254.95	2103.06	2268.44	2287.24	2287.65
CLK1	3018.03	3138.1	4160.12	4107.68	3930.36	4079.32	7855.21	7855.79
CLK2	37508.5	34989.3	22133	24195.2	33570.3	33991.8	18083.2	18083.9
CLK3	7066.61	6749.92	6041.12	7035.35	6007.64	5035.7	17970.4	17970.5
CLK4	308.018	188.647	169.347	213.691	313.196	496.246	462.87	462.62
CLMN	95.3955	119.637	50.766	20.0562	39.5961	109.277	40.96	40.5501
CLMP	1553.9	1642.18	952.865	924.564	481.155	497.676	17123.8	17123.4
CLN3	13684	8183.37	7728.03	5620.39	10436.8	10256.9	4149.19	4149.17
CLN5	6635.87	4523.62	3427.38	4760.92	5760.01	5641.25	3103.03	3103.72
CLN6	90.7904	143.15	87.7467	82.4978	65.2408	118.326	35.99	35.9423
CLN8	100976	68842.6	101362	81351.8	121980	130971	24304.8	24304.5
CLNS1A	1258.78	1257.03	900.489	658.982	1201.71	904.127	633.49	633.767
CLOCK	304.319	208.666	563.271	608.204	349.791	176.668	934.24	934.314
CLP1	1602.6	1631.95	1237.78	1349.96	1679.46	999.244	920.27	920.886
CLPB	1675.3	1768.91	2884.14	2741.37	1972.37	1095.5	1043.43	1043.39
CLPP	17494.4	19143.7	19341.8	7730.08	27011	18528.9	13838.9	13838.4
CLPTM1	244.247	261.973	188.515	250.446	149.553	140.19	187.08	187.726
CLPTM1L	96988.9	68117.6	44611.4	113164	66234	63621.4	49725.3	49725.3
CLRN3	419.383	453.199	733.777	799.391	307.581	210.458	734.42	734.217
CLSPN	140.046	121.312	275.402	294.368	149.181	80.4415	27.07	27.152
CLSTN1	5911.49	8602.86	7392.89	5678.16	5849.97	6500.06	30881	30881
CLSTN3	146.275	142.046	260.02	269.217	61.4204	47.9961	188.61	188.193
CLTA	57995.6	50301	38676.2	25724.7	54325.5	59879.5	19824.3	19824
CLTB	60.6915	83.2637	45.0887	47.2207	58.0949	50.9499	196.35	196.151
CLU	14082.9	24100.8	18021.3	15580.2	12510.3	10590.5	13180.3	13180.8
CLUAP1	2907.57	2904.66	4181.45	4009.13	2405.6	2598.68	5552.13	5633.87
CLYBL	1941.37	2214.78	2093	1504.28	2045.09	1662.22	1810.93	1810.43
CMAS	184.786	522.453	1210.4	1162.01	270.243	95.2108	6113.78	6113.86
CMBL	7011.66	7444.79	3463.89	3415.7	5316.98	5237.44	957.17	957.371
CMC2	42945.9	48850.5	31459.4	32896.7	44771.2	29739.9	46348.6	46348.7
CMIP	4412.37	6696.57	4140.66	3880.61	3854.36	2562.47	8129.57	8129.65
CMKLR1	632.158	1110.03	907.711	580.927	785.426	586.128	561.13	561.444
CMPK1	5996.7	7951.8	5541.88	6912.93	5964.95	5118.12	15537.5	15537.6
CMPK2	426.322	346.549	323.086	184.463	256.648	819.2	86.67	86.59
CMSS1	623.711	882.532	483.319	889.362	528.701	521.112	480.63	480.093
CMTM3	2267.44	2362.95	1369.8	1409	1028.76	860.554	5825.82	5825.33
CMTM4	6060.03	3817.43	2507.15	1913.45	4711.72	4205.31	702.87	702.79
CMTM6	621.233	612.015	482.694	790.923	483.119	394.252	1188.65	1188.75
CMTM7	9089.77	10881	8345.19	10451.6	8568.88	6930.99	25133.3	25133.8
CMTM8	10555	12088.9	7526.06	7851.44	7950.71	6846.37	2986.36	2986.54
CMTR1	1149.08	1163.51	1539.12	1488.88	1283.64	13835.7	1221.84	1221.57
CNBP	26762.1	32393	19931.3	40273.6	20310.8	20217.3	36351.1	36351.1
CNDP2	17844.8	16381.6	8376.55	10433.2	8852.62	12295.4	2247.93	2247.04
CNEP1R1	2727.38	1840.32	4508.61	4450.11	2524.76	1399.37	3982.64	3982.45
CNFN	788.487	795.503	610.199	656.823	684.038	555.198	570.12	570.484
CNGA4	71.3199	79.8788	53.9085	64.5984	61.7452	65.4066	57.23	57.7762
CNGB1	354.993	260.805	331.62	385.755	203.394	223.148	508.9	508.671
CNIH1	6337.72	4829.88	4699.45	6065.94	7466.34	4438.46	4063.17	4037.12
CNIH3	333.332	413.812	142.836	165.233	127.899	129.266	312.79	312.38
CNIH4	8675	8565.34	9832.52	11256.6	10169.2	6850.77	24010.9	24010
CNKSR3	3408.57	3408.75	1306.96	1262.24	2743.21	2631.49	24234.8	24234.7
CNN1	223.251	238.98	2298.32	2701.47	222.666	1003.07	129510	129509
CNN2	64885.2	56718.3	63174.6	57450.7	69154.2	56314.1	86286.1	86286.1
CNN3	13010	10777.7	11559.2	12971.2	12590	9873.38	20516.9	20516.2
CNNM2	231.114	132.806	142.818	216.827	183.41	222.304	114.95	114.195
CNO	3730.06	3322.64	2947.5	3099.55	4112.58	2832.46	2754.06	2802.46
CNOT1	34917.8	34805.5	32259.8	33404.8	30302.4	30755.4	12614.3	11758.5
CNOT10	1441.19	1567.59	1649.77	1748.98	1441.58	1554.61	1110.91	1110.69
CNOT11	3488.18	3892.8	2378.03	2635.06	3475.05	2481.76	3889.89	3889.03
CNOT2	4024.16	5890.66	5815.03	6902.4	3766.26	3571.9	6016.67	6016.33
CNOT3	41.6429	54.3477	56.2871	62.5408	44.5456	60.7023	29.82	29.929
CNOT4	82.469	128.407	134.988	165.172	55.914	30.82	151.66	151.92
CNOT6	2121.22	1362.63	1417.26	1718.27	1994.98	1280.19	1072.03	1072.93
CNOT6L	330.693	436.881	500.75	380.025	558.707	367.355	308.94	308.656
CNOT7	16986.3	13601	12457.8	19761.3	15143.5	12343.2	12871.4	12871.8
CNOT8	8362.43	4461	3220.36	3591.99	6448.71	3159.05	4605.83	4605.26
CNP	99.2734	106.976	90.6461	65.4552	96.531	89.6625	473.28	473.837
CNPPD1	70990.4	59140.2	34402.3	73177.1	47923.6	40901.2	24277.2	24277.6
CNPY2	50941.3	91395.9	81539.2	57854.8	52758.2	30697.2	48653.3	48653.7
CNPY3	10733.9	11043.3	10251.2	10795.9	9921.91	7505.69	13401	13400.5
CNPY4	2047.87	2019.44	2257.45	2543.35	2390.11	2687.48	5898.59	5898.43
CNRIP1	110.988	68.2672	245.002	211.702	57.1514	31.3983	12918.3	12918.5
CNST	145.091	89.5537	117.366	120.959	112.849	70.6891	113.52	113.232
CNTFR	81.4995	82.1958	53.0751	27.8179	33.2081	49.8247	74.07	74.446
CNTN4	288.682	631.881	394.391	351.189	400.447	250.874	101.89	101.082
CNTNAP3	57.5138	60.4929	39.4808	20.2836	54.29	47.0584	57.62	57.7301
CNTRL	138.502	183.524	169.938	359.479	120.954	105.369	162.91	162.9
COA1	6853.95	9473.07	8843.28	8027	7360.66	5904.88	16589.9	16589.2
COA3	5073.23	6280.45	4652.21	4176.86	6217.21	4935.83	6459.31	6459.59
COA5	7938.68	7845.33	6714.25	4959.65	7882.94	7286.98	7448.98	7448.21
COA6	15037.4	11330.7	8710.52	10632	12861.3	9301.23	9348.91	9348.94
COBL	233.942	541.368	362.88	416.46	266.763	241.465	178.12	178.458
COG1	2359.25	2414.62	1628.94	2269.96	1797.51	1367.35	3904.1	3904.97
COG2	9269.02	5430.19	4488.28	5885.86	8791.37	8713.52	4739.89	4778.17
COG4	13248.5	12067	10872.1	11586.9	13556.8	7704.27	10408.5	10408.2
COG7	10437.8	9127.22	7824.23	11974.1	10418.9	8685.75	9966.08	9966.6
COG8	7867.74	8368.51	6488.27	8287.67	7114.48	6128.03	11123.1	11123.3
COIL	26073.2	24677.1	16427.4	25746.8	28199.1	21921.1	5962.33	5962.56
COL10A1	113.322	178.492	58.9434	39.9282	77.6919	46.9802	101.58	101.448
COL11A1	52.0918	98.5589	80.8367	112.552	72.8043	55.2791	39445.5	39445.5
COL14A1	29.6231	31.1786	3529.24	3432.8	32.9607	34.1646	446.84	446.7
COL15A1	73.0165	76.856	70.0376	92.3425	111.859	77.3626	131.49	131.15
COL18A1	27.747	29.6763	733.942	707.638	32.4039	37.1653	34.65	34.493
COL1A2	125.441	138.553	136.204	118.304	194.33	332.378	10627.9	10627.2
COL20A1	84.4977	79.3811	90.575	78.8185	45.7521	71.7988	63.09	63.1621
COL22A1	566.744	607.59	881.269	612.473	738.313	916.255	886.14	886.673
COL28A1	89.7581	64.0949	53.596	31.2942	106.322	81.0667	273.04	273.64
COL4A1	2989.17	4189.81	17519.6	16528.7	2664.17	1645.95	16165.3	16165.2
COL4A2	365.451	353.626	4752.23	4713.75	482.841	266.628	2758.58	2758.26
COL4A3BP	8258.01	5277.06	5180.75	20889.2	6984.35	6821.51	6300.47	6300.76
COL4A6	48.8961	139.259	66.0097	70.1471	43.2619	102.041	83.89	83.49
COL5A2	1167.42	1184.81	2072.13	1922.62	1955.66	671.367	108326	108325
COL5A3	60.7095	66.0136	44.4984	53.7576	39.7817	45.0422	48.92	48.3918
COL6A1	1160.52	436.103	217.179	149.085	264.35	2734.51	480328	480329
COL6A2	205.809	266.082	245.305	204.527	213.37	206.394	4106.57	4080.29
COL8A2	3340.15	3129.52	5329.58	5633	44.2982	32.2735	29.35	29.5367
COLGALT1	7241.29	8074	7690.39	8874.87	9299.78	7460.35	32325.4	32325.7
COLQ	212.003	130.968	115.299	101.375	140.644	112.762	123.47	123.774
COMMD1	23966.9	16441.4	11438.9	12526.1	18028.6	19145.3	14651.2	14651
COMMD10	8134.51	7077.03	5429.32	4846.97	6736.34	7252.4	5921.07	5921.18
COMMD2	470.02	261.792	250.219	266.53	391.29	407.943	363.64	363.137
COMMD3	13884.2	12051.1	10842.7	13038.4	13196.1	12277.5	15223.7	15223
COMMD4	34184.4	30981.4	24672.1	21090.3	30057.9	29641.2	42784.6	42784.1
COMMD5	1472.65	1370.41	961.29	1163.48	1232.2	656.02	873.8	873.892
COMMD6	31672.2	44506.6	30887.3	28145.4	26534.4	32166.8	22261.9	22261.6
COMMD7	20712.2	22725	18951.6	16710.7	18676.1	16275.3	9982.82	9982.61
COMMD9	1062.66	919.973	747.791	1037.05	822.284	701.015	828.52	828.286
COMP	139.875	166.419	89.8648	75.993	70.1903	89.475	177.92	177.371
COMT	45281.5	34139.6	29926.6	33164.6	37837.9	60741.8	13025.9	13025
COMTD1	8110.37	3984.61	3720.9	3412.25	7954.21	9076.73	12049.4	12049.1
COPA	26525	24002.9	25128.1	30919.4	26131.5	20163.3	44096.8	44096.4
COPE	8851.13	8345.28	7041.61	8185.33	8231.38	8597.68	10273.4	10273.9
COPG1	25840.2	35291	22800.6	16865.6	23383.2	17701	48229.9	48229.4
COPG2	550.658	549.847	694.649	707.309	816.405	813.417	5912.14	5938.62
COPRS	15659.1	16704.6	9815.86	16335.1	11613.8	12656.7	19014.5	19014.2
COPS2	3243.49	3763	2774.59	2202.53	3061.75	3253.58	6689.57	6689.46
COPS3	8015.91	9314.89	6641.68	4587.55	9066.09	6691.62	10401.1	10401
COPS4	38061.4	36184.8	29571.8	36695.9	34407.4	32302.2	33066.9	33066.8
COPS5	14265.3	10398.9	10345.9	9806.13	14520	8092.15	10457.8	10458
COPS7A	8380.3	12132.4	8422.59	8521.91	8703.74	7615.03	16153.7	16153
COPS7B	1256.31	1181.22	1355.79	2093.46	1867.54	1681.29	1818.64	1818.8
COPS8	12110.8	10474.2	21369.3	20089.3	12003.4	8428.03	24108.6	24108.5
COPZ1	1302.92	1306.73	1513.5	1415.57	877.704	866.571	1173.06	1173.97
COPZ2	337.327	328.493	407.187	406.224	311.618	233.541	13494.6	13495
COQ10A	2612.33	2681.22	2229.76	920.459	2144.32	1417.67	10563.6	10563
COQ10B	2030.3	2040.92	3041.08	3790.12	3454.3	3890.42	2805.86	2805.55
COQ2	5208.09	2891.15	2475.1	1847.05	3937.12	3342.43	2535.39	2535.14
COQ3	5968.06	4473.45	4430.38	7510.76	7765.22	5275.77	6838.56	6838.33
COQ4	1626.01	1694.22	2216.83	2110.95	1986.09	1896.53	2153.94	2125.04
COQ5	1089.76	1036.04	950.161	968.894	936.479	614.15	1434.86	1434.24
COQ6	2823.4	3202.07	2066.6	2105.01	2919.53	1812.02	3886.59	3886.5
COQ7	12466.2	8457.81	7972.62	18073.6	12398.6	10129.7	13609.2	13609.7
COQ9	221.895	393.321	305.499	415.969	259.092	181.357	1563.14	1563.05
CORO1B	28930.4	18885.5	16508.5	16845.2	23763.5	18460.4	17468.6	17468.3
CORO2A	2079.39	2135.91	4434.61	4334.11	1318.67	1475.56	1132.14	1132.92
CORO2B	12379.1	12990.3	9779.33	13034.4	10274	10111.3	17097.6	17097.6
CORO7	1016.49	814.554	635.617	769.345	631.883	760.529	223.17	223.6
COTL1	148268	121051	145434	145965	188277	205509	64326.8	64326.7
COX1	141654	254379	363644	464462	108721	66115.5	450383	450383
COX10	189.444	229.22	564.434	583.046	278.194	188.249	152.69	152.219
COX11	3120.42	3391.85	2311.16	2411.71	2767.03	2144.7	6330.55	6330.83
COX14	55103.7	65277.7	55511.5	71555.4	55729.5	54414.4	70515.9	70515
COX15	1635.91	1508.79	1004.73	4122.48	1644.71	1953.71	1452.9	1452.94
COX16	14200.7	13337.4	8307.55	8416.55	13803.9	10876.8	9345.91	9345.52
COX17	41401.8	24033.2	29647.1	41898.7	40416.1	31227.6	63965.8	63965.6
COX19	4423.66	6387.19	5552.77	4539.84	5350.52	4644.07	7024.48	7024.47
COX2	168642	260435	361919	232222	227194	120680	304059	304058
COX20	36115.3	32003.9	24194.4	17186.3	20424.6	58458.6	18101.8	18101.3
COX3	367078	477303	437743	387535	495664	381266	532880	532880
COX4I1	52878.6	67090.7	51345.8	57602.9	56742.1	53559.4	59783	59783.4
COX5A	183939	196939	152491	102002	153600	128629	86943.9	86943.2
COX5B	62998.3	62371.7	66569.1	68100.3	67650.8	69802.1	50360.9	50319.3
COX6A1	121162	101963	113700	143710	121242	125814	104332	104331
COX6A2	90.7276	100.405	65.4888	81.0709	87.9931	152.365	125.09	125.321
COX6B1	90470.8	90684.6	79018	84307.4	95316.8	84416.8	60305.2	60305.7
COX6B2	15205.2	18686.5	13765.7	12459.6	12987.4	12943.5	14715.7	14715.1
COX7A1	177.873	60.2304	236.217	229.716	77.0423	207.629	22626.7	22626.8
COX7A2	156780	130401	147581	117481	136220	134065	84057.8	84057.8
COX7A2L	43817.7	35648.2	41485.7	57016	51545.7	38313.3	26938.6	26938.9
COX7B	159214	112371	117145	117408	147363	112613	64843.9	64843.2
COX8A	88366	82392.1	79197.9	95394.9	95912.9	95985.6	43643.4	43643
COX8B	121.23	147.73	85.1945	119.719	115.076	120.045	130.35	130.36
CPA1	1542.16	1402.74	1651.94	1707.28	890.201	862.177	1248.53	1248.01
CPA5	22652.2	28207.2	19255.1	17434.8	21318	16130.1	25586.8	25586.4
CPE	2405.82	2402.72	2965.08	3017.79	4386.24	4102.51	317.04	330.716
CPEB3	63.6	77.1456	48.3874	51.5255	55.3263	46.3238	34.05	34.752
CPEB4	748.209	650.145	1234.13	1131.79	496.529	436.982	3167.75	3167.21
CPLX2	221.473	205.39	189.539	216.3	204.137	164.431	275.82	275.144
CPLX4	59.6592	70.0501	47.4672	24.5805	64.6221	69.3607	59.69	59.15
CPN1	290.845	259.348	163.878	184.602	211.932	190.109	366.87	366.925
CPNE1	29931.5	23573.2	14702.9	11125.4	23628.4	23502.9	35541.2	35541
CPNE2	14315.9	14581.9	9616.89	7349.19	10717	8650.19	40544	40543.8
CPNE3	2873.33	2845.53	1344.9	1334.18	860.365	835.102	500.71	491.6
CPNE5	345.908	382.343	222.006	143.231	203.379	215.068	292.09	292.93
CPNE6	215.441	207.2	160.836	194.285	86.3381	111.824	249.34	249.95
CPNE7	898.784	646.534	638.082	619.395	784.699	1325.84	773.17	773.738
CPNE8	585.739	196.222	158.878	155.901	288.402	301.339	1493.01	1493.14
CPOX	407.121	320.964	620.86	602.651	381.283	256.031	225.5	225.091
CPPED1	7165.41	7180.03	464.776	469.458	2312.29	2925.65	2143.81	2143.57
CPQ	4575.72	4552.71	3433.81	3553.44	3265.35	4565.38	111.96	111.742
CPSF1	7303.19	7756.48	5675.72	6415.89	7983.97	5949.5	4488.25	4488.85
CPSF2	3656.92	2663.68	2076.04	2296.24	2792.47	2120.64	3017.26	3017.65
CPSF3	605.91	568.519	425.035	557.069	607.089	529.942	661.4	661.132
CPSF3L	39711	37243.1	27509.5	32252.7	48525	30461.9	33270	33269.1
CPSF4	1146.47	1176.31	1752.03	1722.18	926.085	970.28	1018.59	1018.58
CPSF6	9071.3	6608.67	5222.06	10068.3	7640.33	5279.98	5967.37	5967.38
CPSF7	116.724	94.7577	285.264	260.214	116.391	182.341	272.22	272.039
CPT1A	148.771	86.5128	466.183	436.416	145.222	162.196	3522.42	3522.97
CPT1B	121.455	154.554	106.15	140.204	102.207	183.154	89.66	89.776
CPT1C	516.717	578.085	619.244	457.681	676.769	1288.85	225.63	225.63
CPT2	8734.13	10498.3	7569.81	5533.52	9138.66	7179.25	25173.9	25173.6
CPXM1	161.554	95.3912	70.9578	71.8238	72.4021	224.914	138.04	138.045
CPXM2	2938.51	3009.53	396.319	402.347	920.517	906.846	2918.59	2918.79
CRABP1	429.32	311.026	168.306	193.551	174.254	240.324	37545	37544.1
CRABP2	671.521	691.887	313.971	291.689	1086.31	1538.27	26859	26858.2
CRADD	167.308	237.881	165.996	188.005	226.873	243.856	306.21	306.497
CRAT	30967.6	30701.8	18815.5	30188.2	31853.6	27638.5	52548.8	52548.9
CRB3	1053.71	1128.59	1086.64	1121.89	1253.06	1578.9	55.56	55.8927
CRBN	59527.4	21667.3	13846.8	23418.4	21231	32276.5	10724.7	10724.5
CRCP	784.977	720.032	2171.79	1861.85	1336.43	523.815	567.12	573.3
CRCT1	406.654	283.377	338.018	344.259	243.764	249.733	480.7	480.41
CREB1	1160.8	1116.46	1266.46	1221.56	499.569	498.586	790.77	714.383
CREB3	5027.06	6061.13	6597.03	5131.88	5376.18	4178.96	30850.3	30850.6
CREB3L2	715.04	732.06	2097.78	1932.79	1064.27	583.611	3556.48	3556.31
CREB3L4	1395.16	1412.45	1616.72	1703.22	1086.54	1012.43	1831.37	1831.8
CREBBP	680.892	705.975	772.109	780.086	554.242	545.002	928.25	919.37
CREBL2	316.662	438.773	485.992	461.919	327.503	234.76	1017.97	1017.01
CREBZF	87.083	83.5714	74.0135	148.634	82.6105	173.449	183.42	183.449
CREG1	632.31	1100.95	915.802	866.529	675.965	500.872	1446.87	1446.46
CREG2	13209.7	14070.5	5837.74	5763.79	4177.85	4239.78	3882.24	3882.28
CRELD1	106.625	104.098	71.6696	97.1539	75.4956	82.6608	65.76	65.304
CRELD2	41313.6	61335.4	40884.5	30295.3	43119.1	33435.2	27662.6	27662.6
CREM	178.511	118.931	61.0616	91.83	194.702	83.8799	42.36	42.9508
CRH	122.783	382.497	259.993	252.753	148.315	131.579	108.64	108.77
CRIM1	1924.71	2095.37	6087.89	4261.79	3616.02	1895.9	47264.6	47264.3
CRIP1	4259.47	4258.08	3761.91	3835.77	1776.94	1847.35	4482.33	4516.69
CRIP2	16741.3	15133.6	17249.9	10565	16862.4	15119.5	161432	161433
CRIP3	63.7077	93.9975	93.1809	70.6567	55.481	76.1905	39.61	39.5759
CRIPT	2639.6	2168.77	1907.91	1516.83	2275.48	2258.5	4477.84	4477.12
CRISPLD2	4810.45	4715.15	2432.31	2359.98	2842.52	2823.6	10369.2	10369.8
CRK	7264.6	5745.3	4719.92	5752.84	7607.71	5854.88	8956.31	8956.96
CRLF3	1126.08	592.503	545.318	1124	906.395	1693.76	209.51	209.798
CRLS1	1222.83	1205.02	1241.96	1104.14	1463.49	1125.2	2094.26	2094.28
CRNKL1	1091.61	1017.66	627.144	651.367	927.137	575.906	1181.33	1181.23
CROCC	1445.58	1366.2	1428.43	1370.19	954.87	868.397	1936.63	1936.09
CROT	208.26	766.334	571.17	765.581	308.262	294.947	5315.31	5315.37
CRTAM	362.255	458.548	180.893	213.426	173.682	129.86	603.1	603.429
CRTAP	2445.7	2705.28	3177.28	2859.62	2114.28	2838.82	6593.35	6593.36
CRTC1	425.631	1362.41	990.492	719.907	464.93	383.109	3875.4	3875.92
CRTC2	1648.09	1918.77	1703.33	2391.95	2393.38	1791.64	3636.51	3658.76
CRTC3	8285.55	9331.54	6774.53	5393.45	6306.1	5274.73	9682.44	9682.4
CRX	134.48	123.828	161.812	145.543	115.788	141.05	503.1	503.476
CRY1	1687.95	1666.6	1268.7	1125.93	1498.9	1191.35	1863.32	1836.92
CRYAB	182.452	535.34	764.216	799.785	371.647	242.481	28940.5	28940.9
CRYBA1	1251.6	1383.59	1121.59	1087.07	1422.57	1048.99	582.84	582.57
CRYBA4	312.74	1443.43	822.656	501.221	116.314	815.387	1336.94	1336.97
CRYBB1	8296.09	9851.18	6304.38	9602.29	8933.75	7262.1	11267.3	11267.9
CRYBB2	143.609	118.587	93.2678	124.034	135.199	115.716	96.16	96.9727
CRYGD	172.945	138.987	137.449	122.037	57.136	55.1697	139.34	139.815
CRYGS	117.738	82.8564	116.687	103.472	143.876	87.5526	80.86	80.4
CRYL1	13571.7	9121.3	5520.91	6806.8	8089.92	6013.48	34409.7	34409.3
CRYM	933.56	997.923	400.681	378.626	301.642	1212.69	510.79	505.46
CRYZ	29185.5	21664.7	15095.9	26392.7	17414.9	21898.2	15120.7	15120.8
CRYZL1	6251.79	4595.27	3754.29	4274.63	5109.09	4486.99	7147.61	7147.28
CS	114405	118738	139692	109062	89164.7	82733.3	57480.1	57480.1
CSAD	358.242	327.217	177.924	325.731	141.448	162.477	107.02	107.647
CSDA	6520.42	43247.5	37790	41711.6	10667.4	6664.81	57391.6	57391.6
CSDC2	1314.17	1276.96	999.694	956.549	935.35	1440.8	1260	1260.16
CSDE1	10220.9	16744.7	15332.2	19182.6	10032	9858.22	37422.2	37422.2
CSE1L	37044.4	37757	40477	48814.5	25802.6	25480.4	19595.8	19821.5
CSF1	76.4456	96.776	62.4679	75.8047	89.6017	66.1411	193.47	193.21
CSF3R	64.0309	57.5606	70.2621	63.5658	40.7098	24.7404	71.12	71.696
CSGALNACT2	643.944	781.674	506.844	1002.35	585.667	430.886	2092.66	2092.21
CSK	441.196	493.057	384.009	580.606	482.315	291.243	749.54	749.504
CSN2	2761.05	2726.84	1713.16	1345.04	2209.79	1594.98	4201.23	4201.64
CSNK1A1	18609.4	19597.8	14790.5	15835.3	9731.69	9819.58	12529.8	13389.9
CSNK1B	944.592	959.682	1290.31	1301.93	685.441	690.436	313.22	322.185
CSNK1D	1424.87	1413.1	1166.55	1059.96	1125.05	1051.76	745.85	792.039
CSNK1E	180.566	191.41	132.848	127.038	204.453	202.053	449.66	492.122
CSNK1G1	164.803	174.587	157.348	131.813	217.474	226.314	252.69	262.66
CSNK1G2	28741	29854.4	32991.1	31095.9	38668.6	42856.3	59256.1	59311.8
CSNK1G3	114.238	118.838	133.281	123.64	132.332	148.132	107.13	117.537
CSNK2A1	10195	10983.3	8312.97	8307.83	6847.16	6810.06	9518.45	9513.36
CSNK2A2	40208.6	39309.5	29733	29771.2	9970.12	9456.22	6170.38	6197.83
CSNK2B	10115.1	10159.6	11441.7	10420.1	12970.9	13948.1	11268.1	12197.1
CSPG4	192.111	250.85	195.112	213.454	194.856	182.138	262.02	262.857
CSPG5	1164.02	1089.35	1595.31	1607.55	853.497	1171.66	74.32	74.96
CSPP1	617.355	669.82	494.083	1046	510.094	232.744	1275.15	1275.23
CSRNP1	575.972	775.927	609.001	705.186	666.359	967.189	790.38	790.943
CSRNP2	247.937	151.431	141.065	148.205	174.965	295.385	75.23	75.051
CSRP1	8123.8	14931.5	16447.2	14855.5	7718.1	6995.69	87662	87661.4
CSRP2	155684	117191	113367	153730	112050	116956	15841.5	15841.7
CSRP2BP	352.596	346.368	523.098	536.171	218.289	181.951	773.36	773.249
CST3	237254	303951	202748	172496	267406	277126	115996	115997
CST6	27299.1	26208.1	18470.3	10498.1	27424.9	25382	13959.9	13959.8
CSTA	1848.15	1867.92	3982.77	4195.21	1292.78	721.082	168.09	168.26
CSTB	185136	172511	181535	239618	179839	167690	83847.8	83847.4
CSTF1	537.588	522.667	468.348	474.779	463.179	458.299	335.32	338.877
CSTF2	34268.8	16748.1	15095.1	16203.3	31938.3	20364.4	3325.31	3325.84
CSTF2T	2677.2	2607.53	3362.19	3231.96	2033.96	1935.3	3734.36	3756.8
CSTF3	3113.78	3351.99	2570.97	1185.52	3332.35	1736.13	1826.94	1826.54
CT	144.067	149.405	113.499	120.241	103.893	95.8065	5806.64	6042.64
CTAGE5	263.439	285.377	254.374	212.059	146.846	139.782	177.5	185.3
CTBP1	346.914	296.79	320.482	251.043	166.953	201.065	566.7	566.666
CTBP2	17624.3	13487.2	9279.62	9534	10285.2	8462.46	12938	12937.6
CTC1	11299.6	9636.83	7856.58	5987.32	12313.5	11893.7	8207.5	8207.75
CTCF	6069.64	5431.05	6474.37	8943.81	6069.85	4128.1	5995.48	5995.06
CTDNEP1	4762.56	5432.94	3380.99	3414.24	3745.1	3206.47	11206.6	11206.6
CTDSP1	70.0093	125.475	79.1873	95.6852	69.0457	77.6908	208.05	208.09
CTDSP2	46873.4	56012.5	45456.4	56784.5	33883.9	26488	149888	149887
CTDSPL	993.847	839.733	800.641	532.54	865.005	954.28	1021.39	1021.1
CTDSPL2	180.1	179.859	102.591	114.517	198.46	105.87	133.62	133.39
CTGF	10846.9	9160.91	9731.24	6160.95	4931.96	8666.29	284986	284986
CTH	1109.09	1228.12	3306.95	3373.66	1614.49	687.777	2174.68	2146.85
CTHRC1	1418.53	1457.44	622.835	609.531	895.714	923.529	39918.8	41030.1
CTIF	177.478	241.917	118.807	137.718	146.459	570.952	301.63	301.64
CTNNA1	70800.2	65664.4	56797.8	79573.9	50947.8	60506.6	64062	64062.1
CTNNAL1	4341.58	1876.46	5670.71	5467.89	2729.58	2542.15	22809	22808.2
CTNNB1	1441.33	1560.32	1592.89	1606.39	1593.27	1589.52	566.17	536.668
CTNNBIP1	2672.39	2629.38	3071.93	3401.59	2038.42	2121.47	2767.9	2824.31
CTNNBL1	23360.4	22204.4	19096.2	27049.5	26402.1	19858.1	22206.4	22206.9
[truncated: 8,206 more rows]
